# Supplementary material for: Germline-dependent gene expression in distant non-gonadal somatic tissues of Drosophila
Source: BMC Genomics. 2010 Jun 1;11:346. doi: 10.1186/1471-2164-11-346 (PMC2887422; doi:10.1186/1471-2164-11-346)
Supplement: Additional file 1 — Genes preferentially expressed in germline-conditioned vs germline-naïve females. This file includes gene name, common gene symbol, a hyperlink to FlyBase ID and GO IDs and terms associated with each gene. Preferential expression is shown by p values derived from MAANOVA and fold change in expression levels between germline-conditioned vs -naïve females. [file 1471-2164-11-346-S1.XLS]

## Sheet: Sheet1
Gene Name	Gene Symbol	FlyBase	FlyBase ID	GO IDs and Terms		anova p value	Fold change: Germline-conditioned vs germline-naïve female
CG32031	Argk	FBgn0000116	FBgn0000116	[(GO:0004054 "arginine kinase")]		0.0059435	1.21689
CG11491	br	FBgn0000210	FBgn0000210	[(GO:0003704 "specific RNA polymerase II transcription factor") (GO:0007552 "metamorphosis") (GO:0006914 "autophagy") (GO:0007458 "progression of morphogenetic furrow (sensu Drosophila)") (GO:0007459 "photoreceptor commitment (sensu Drosophila)") (GO:0009613 "response to pest/pathogen/parasite") (GO:0007559 "histolysis") (GO:0005634 "nucleus") (GO:0006355 "regulation of transcription, DNA-depende…		0.000286589	1.08836
CG1478	Cp36	FBgn0000359	FBgn0000359	[(GO:0005213 "structural constituent of chorion (sensu Insecta)") (GO:0007306 "insect chorion formation") (GO:0007292 "oogenesis")]		0.005774	2.05563
CG11213	Cp38	FBgn0000360	FBgn0000360	[(GO:0005213 "structural constituent of chorion (sensu Insecta)") (GO:0007306 "insect chorion formation")]		0.00697205	2.78975
CG3954	csw	FBgn0000382	FBgn0000382	[(GO:0007418 "ventral midline development") (GO:0006470 "protein amino acid dephosphorylation") (GO:0007362 "terminal region determination") (GO:0007427 "tracheal cell migration (sensu Insecta)") (GO:0007444 "imaginal disc development") (GO:0008069 "dorsal/ventral axis determination, follicular epithelium") (GO:0005737 "cytoplasm") (GO:0045500 "sevenless receptor signaling pathway") (GO:0007465 "…		0.00890097	1.15813
CG11181	cup	FBgn0000392	FBgn0000392	[(GO:0005737 "cytoplasm") (GO:0005886 "plasma membrane") (GO:0007292 "oogenesis")]		0.00219443	1.29222
CG5940	CycA	FBgn0000404	FBgn0000404	[(GO:0005737 "cytoplasm") (GO:0000086 "G2/M transition of mitotic cell cycle") (GO:0016359 "mitotic sister chromatid separation") (GO:0016538 "cyclin-dependent protein kinase, regulator") (GO:0019908 "nuclear cyclin-dependent protein kinase holoenzyme complex") (GO:0007422 "peripheral nervous system development") (GO:0007067 "mitosis") (GO:0005634 "nucleus")]		0.00175518	2.37999
CG3510	CycB	FBgn0000405	FBgn0000405	[(GO:0007079 "mitotic chromosome movement") (GO:0000092 "mitotic anaphase B") (GO:0000086 "G2/M transition of mitotic cell cycle") (GO:0016538 "cyclin-dependent protein kinase, regulator") (GO:0016288 "cytokinesis") (GO:0019908 "nuclear cyclin-dependent protein kinase holoenzyme complex")]		0.00233303	2.08916
CG9745	D1	FBgn0000412	FBgn0000412	[(GO:0003696 "satellite DNA binding") (GO:0003680 "AT DNA binding") (GO:0003690 "double-stranded DNA binding") (GO:0005634 "nucleus")]		0.00963072	1.26001
CG2175	dec-1	FBgn0000427	FBgn0000427	[(GO:0005576 "extracellular") (GO:0007304 "eggshell formation") (GO:0007306 "insect chorion formation")]		0.0067827	1.78379
CG8994	exu	FBgn0000615	FBgn0000615	[(GO:0007283 "spermatogenesis") (GO:0005737 "cytoplasm") (GO:0008359 "regulation of pole plasm bicoid mRNA localization") (GO:0045450 "pole plasm bicoid mRNA localization") (GO:0007300 "nurse cell/oocyte transport")]		0.00818892	1.7714
CG17697	fz	FBgn0001085	FBgn0001085	[(GO:0016360 "determination of sensory organ precursor cell fate") (GO:0007507 "heart development") (GO:0017147 "Wnt-protein binding") (GO:0004928 "frizzled receptor") (GO:0005938 "cell cortex") (GO:0004888 "transmembrane receptor") (GO:0005886 "plasma membrane") (GO:0016021 "integral to membrane") (GO:0005887 "integral to plasma membrane") (GO:0008104 "protein localization") (GO:0007222 "frizzle…		0.00866439	1.28835
CG8384	gro	FBgn0001139	FBgn0001139	[(GO:0003677 "DNA binding") (GO:0007541 "sex determination, primary response to X:A ratio") (GO:0016481 "negative regulation of transcription") (GO:0007399 "neurogenesis") (GO:0045810 "negative regulation of frizzled receptor signaling pathway") (GO:0003714 "transcription co-repressor") (GO:0000122 "negative regulation of transcription from Pol II promoter") (GO:0005634 "nucleus")]		0.00878693	1.20796
CG5499	His2Av	FBgn0001197	FBgn0001197	[(GO:0003677 "DNA binding") (GO:0005718 "nucleosome") (GO:0005694 "chromosome") (GO:0005700 "polytene chromosome") (GO:0006333 "chromatin assembly/disassembly") (GO:0005634 "nucleus")]		0.00231685	1.82902
CG4264	Hsc70-4	FBgn0001219	FBgn0001219	[(GO:0003773 "heat shock protein") (GO:0004002 "adenosinetriphosphatase") (GO:0007269 "neurotransmitter secretion") (GO:0009408 "response to heat") (GO:0003754 "chaperone") (GO:0005634 "nucleus") (GO:0016181 "synaptic vesicle transport")]		0.00494775	1.23222
CG4183	Hsp26	FBgn0001225	FBgn0001225	[(GO:0003773 "heat shock protein") (GO:0009408 "response to heat")]		0.00578387	2.1461
CG4190	Hsp67Bc	FBgn0001229	FBgn0001229	[(GO:0003773 "heat shock protein") (GO:0009408 "response to heat")]		0.00698498	1.24331
CG1242	Hsp83	FBgn0001233	FBgn0001233	[(GO:0003773 "heat shock protein") (GO:0006457 "protein folding") (GO:0007098 "centrosome cycle") (GO:0005737 "cytoplasm") (GO:0009408 "response to heat") (GO:0045187 "regulation of sleep") (GO:0003754 "chaperone") (GO:0003763 "chaperonin ATPase") (GO:0005813 "centrosome")]		0.000356066	1.5482
CG3647	stc	FBgn0001978	FBgn0001978	[(GO:0007399 "neurogenesis") (GO:0003702 "RNA polymerase II transcription factor") (GO:0005634 "nucleus") (GO:0003697 "single-stranded DNA binding")]		0.00387738	1.29829
CG8697	Lcp2	FBgn0002533	FBgn0002533	[(GO:0008010 "structural constituent of larval cuticle (sensu Insecta)")]		0.00999476	1.30607
CG5596	Mlc1	FBgn0002772	FBgn0002772	[(GO:0003776 "muscle motor") (GO:0016459 "myosin") (GO:0008570 "myosin ATPase") (GO:0005859 "muscle myosin") (GO:0006936 "muscle contraction") (GO:0005509 "calcium ion binding")]		0.00215788	1.29782
CG5637	nos	FBgn0002962	FBgn0002962	[(GO:0016478 "negative regulation of translation") (GO:0008595 "determination of anterior/posterior axis, embryo") (GO:0016321 "female meiosis chromosome segregation") (GO:0007314 "oocyte anterior/posterior axis determination") (GO:0045495 "pole plasm")]		0.000262253	1.368
CG10901	osk	FBgn0003015	FBgn0003015	[(GO:0018994 "polar granule") (GO:0007278 "pole cell determination") (GO:0007314 "oocyte anterior/posterior axis determination") (GO:0007315 "pole plasm assembly") (GO:0007318 "pole plasm protein localization") (GO:0046011 "regulation of oskar mRNA translation")]		0.000883742	2.64719
CG12437	raw	FBgn0003209	FBgn0003209	[(GO:0007391 "dorsal closure") (GO:0007394 "elongation of leading edge cells") (GO:0046328 "regulation of JNK cascade") (GO:0007422 "peripheral nervous system development")]		0.000133659	1.22714
CG12559	rl	FBgn0003256	FBgn0003256	[(GO:0007507 "heart development") (GO:0000165 "MAPKKK cascade") (GO:0007169 "transmembrane receptor protein tyrosine kinase signaling pathway") (GO:0004674 "protein serine/threonine kinase") (GO:0005737 "cytoplasm") (GO:0045467 "R7 development") (GO:0045500 "sevenless receptor signaling pathway") (GO:0006468 "protein amino acid phosphorylation") (GO:0007369 "gastrulation") (GO:0004705 "JUN kinase…		0.00931535	1.18602
CG12348	Sh	FBgn0003380	FBgn0003380	[(GO:0007607 "taste") (GO:0007611 "learning and/or memory") (GO:0008076 "voltage-gated potassium channel complex") (GO:0006813 "potassium ion transport") (GO:0007619 "courtship behavior") (GO:0016021 "integral to membrane") (GO:0045474 "response to ether (sensu Insecta)") (GO:0005249 "voltage-gated potassium channel")]		0.000768411	1.1962
CG5374	T-cp1	FBgn0003676	FBgn0003676	[(GO:0005832 "chaperonine-containing T-complex") (GO:0006457 "protein folding") (GO:0005524 "ATP binding") (GO:0003754 "chaperone")]		0.00279355	1.39011
CG9048	Vm26Aa	FBgn0003979	FBgn0003979	[(GO:0007305 "vitelline membrane formation") (GO:0007292 "oogenesis") (GO:0008316 "structural constituent of vitelline membrane (sensu Insecta)")]		0.00645653	1.65655
CG9271	Vm34Ca	FBgn0003983	FBgn0003983	[(GO:0007305 "vitelline membrane formation") (GO:0008316 "structural constituent of vitelline membrane (sensu Insecta)")]		0.00568535	2.0345
CG10491	vn	FBgn0003984	FBgn0003984	[(GO:0007267 "cell-cell signaling") (GO:0005576 "extracellular") (GO:0007476 "wing morphogenesis") (GO:0007477 "notum morphogenesis") (GO:0007479 "leg disc proximal/distal pattern formation") (GO:0005886 "plasma membrane") (GO:0005154 "epidermal growth factor receptor ligand") (GO:0045742 "positive regulation of EGF receptor signaling pathway") (GO:0007173 "EGF receptor signaling pathway")]		0.00925088	1.2054
CG17950	HmgD	FBgn0004362	FBgn0004362	[(GO:0006325 "establishment and/or maintenance of chromatin architecture") (GO:0008301 "DNA bending") (GO:0003680 "AT DNA binding")]		0.00351157	1.63446
CG6143	Pep	FBgn0004401	FBgn0004401	[(GO:0005634 "nucleus")]		0.00215415	1.30312
CG4916	me31B	FBgn0004419	FBgn0004419	[(GO:0004004 "ATP dependent RNA helicase")]		0.00600366	2.21156
CG8153	mus210	FBgn0004698	FBgn0004698	[(GO:0003684 "damaged DNA binding") (GO:0006289 "nucleotide-excision repair") (GO:0005634 "nucleus")]		0.000409403	1.25706
CG1252	Ccp84Ab	FBgn0004782	FBgn0004782	[(GO:0008010 "structural constituent of larval cuticle (sensu Insecta)")]		0.000518817	1.32879
CG2360	Ccp84Aa	FBgn0004783	FBgn0004783	[(GO:0008010 "structural constituent of larval cuticle (sensu Insecta)")]		0.00928697	1.25661
CG8989	His3.3B	FBgn0004828	FBgn0004828	[(GO:0005718 "nucleosome") (GO:0003677 "DNA binding") (GO:0006333 "chromatin assembly/disassembly")]		0.00517318	1.27907
CG10868	orb	FBgn0004882	FBgn0004882	[(GO:0007281 "germ-cell development") (GO:0006378 "mRNA polyadenylation") (GO:0007294 "oocyte determination") (GO:0003723 "RNA binding") (GO:0017131 "uridine-rich cytoplasmic polyadenylation element binding")]		0.00669546	1.34458
CG1903	sno	FBgn0005410	FBgn0005410	[(GO:0009790 "embryonic development") (GO:0007219 "N receptor signaling pathway") (GO:0005634 "nucleus") (GO:0007292 "oogenesis") (GO:0007560 "imaginal disc morphogenesis") (GO:0045944 "positive regulation of transcription from Pol II promoter")]		0.00501939	1.28026
CG9193	mus209	FBgn0005655	FBgn0005655	[(GO:0005660 "delta-DNA polymerase cofactor complex") (GO:0006289 "nucleotide-excision repair") (GO:0006298 "mismatch repair") (GO:0007052 "mitotic spindle assembly") (GO:0006260 "DNA replication") (GO:0006261 "DNA dependent DNA replication") (GO:0006272 "leading strand elongation")]		0.00405349	1.43516
CG5683	Aef1	FBgn0005694	FBgn0005694	[(GO:0016566 "specific transcriptional repressor") (GO:0003700 "transcription factor") (GO:0003702 "RNA polymerase II transcription factor") (GO:0000122 "negative regulation of transcription from Pol II promoter") (GO:0005634 "nucleus")]		0.00104519	1.32936
CG9244	Acon	FBgn0010100	FBgn0010100	[(GO:0005739 "mitochondrion") (GO:0003994 "aconitate hydratase")]		0.00254033	1.16089
CG8938	GstS1	FBgn0010226	FBgn0010226	[(GO:0006803 "glutathione conjugation reaction") (GO:0004602 "glutathione peroxidase") (GO:0004364 "glutathione transferase")]		0.000811522	1.38252
CG3738	Cks	FBgn0010314	FBgn0010314	[(GO:0006468 "protein amino acid phosphorylation") (GO:0016538 "cyclin-dependent protein kinase, regulator") (GO:0004674 "protein serine/threonine kinase") (GO:0004693 "cyclin-dependent protein kinase")]		0.00217098	1.4067
CG1543	Tbh	FBgn0010329	FBgn0010329	[(GO:0004500 "dopamine-beta-monooxygenase") (GO:0004836 "tyramine-beta hydroxylase")]		0.0071169	1.19849
CG2248	Rac1	FBgn0010333	FBgn0010333	[(GO:0007017 "microtubule-based process") (GO:0045216 "intercellular junction assembly and/or maintenance") (GO:0042052 "rhabdomere development") (GO:0007391 "dorsal closure") (GO:0016028 "rhabdomere") (GO:0008283 "cell proliferation") (GO:0030036 "actin cytoskeleton organization and biogenesis") (GO:0003931 "Rho small monomeric GTPase") (GO:0046664 "dorsal closure, amnioserosa morphology change"…		0.00211715	1.27382
CG4006	Akt1	FBgn0010379	FBgn0010379	[(GO:0004672 "protein kinase") (GO:0045793 "positive regulation of cell size") (GO:0004674 "protein serine/threonine kinase") (GO:0006468 "protein amino acid phosphorylation") (GO:0006916 "anti-apoptosis") (GO:0008286 "insulin receptor signaling pathway") (GO:0040018 "positive regulation of body size") (GO:0030307 "positive regulation of cell growth") (GO:0046620 "regulation of organ size") (GO:0…		0.00847639	1.45291
CG5557	sqz	FBgn0010768	FBgn0010768	[(GO:0003700 "transcription factor") (GO:0005634 "nucleus")]		0.00510886	1.22007
CG1101	Aly	FBgn0010774	FBgn0010774	[(GO:0003713 "transcription co-activator") (GO:0003723 "RNA binding")]		0.00937416	1.2475
CG4533	l(2)efl	FBgn0011296	FBgn0011296	[(GO:0003773 "heat shock protein")]		0.00744102	1.69453
CG17158	cpb	FBgn0011570	FBgn0011570	[(GO:0003782 "F-actin capping") (GO:0003779 "actin binding") (GO:0008290 "actin capping protein complex")]		0.00240883	1.21946
CG17161	grp	FBgn0011598	FBgn0011598	[(GO:0000075 "cell cycle checkpoint") (GO:0000077 "DNA damage checkpoint") (GO:0006468 "protein amino acid phosphorylation") (GO:0016321 "female meiosis chromosome segregation") (GO:0004672 "protein kinase") (GO:0004674 "protein serine/threonine kinase") (GO:0007348 "regulation of syncytial blastoderm mitotic cell cycle") (GO:0007049 "cell cycle")]		0.00466532	1.41249
CG1403	36403	FBgn0011710	FBgn0011710	[(GO:0016288 "cytokinesis") (GO:0005525 "GTP binding") (GO:0003924 "GTPase") (GO:0005940 "septin ring")]		0.00580818	1.2845
CG4193	dhd	FBgn0011761	FBgn0011761	[(GO:0030508 "thiol-disulfide exchange intermediate") (GO:0007143 "female meiosis") (GO:0009795 "embryonic morphogenesis") (GO:0006118 "electron transport")]		0.00208358	6.03543
CG4799	Pen	FBgn0011823	FBgn0011823	[(GO:0000059 "protein-nucleus import, docking") (GO:0005737 "cytoplasm") (GO:0015629 "actin cytoskeleton") (GO:0008283 "cell proliferation") (GO:0016482 "cytoplasmic transport") (GO:0007303 "cytoplasmic transport, nurse cell to oocyte") (GO:0008320 "protein carrier") (GO:0005634 "nucleus") (GO:0007291 "sperm individualization") (GO:0006606 "protein-nucleus import") (GO:0005643 "nuclear pore") (GO…		0.00213451	2.91442
CG16874	Vm32E	FBgn0014076	FBgn0014076	[(GO:0007305 "vitelline membrane formation") (GO:0008316 "structural constituent of vitelline membrane (sensu Insecta)")]		0.000512009	1.7759
CG4609	fax	FBgn0014163	FBgn0014163	[(GO:0007409 "axonogenesis")]		0.00614385	1.41767
CG6575	glec	FBgn0015229	FBgn0015229	null		0.0060729	1.23568
CG12283	kek1	FBgn0015399	FBgn0015399	[(GO:0005886 "plasma membrane") (GO:0004725 "protein tyrosine phosphatase") (GO:0042059 "negative regulation of EGF receptor signaling pathway") (GO:0006470 "protein amino acid dephosphorylation")]		0.00959967	1.34959
CG10036	otp	FBgn0015524	FBgn0015524	[(GO:0003677 "DNA binding") (GO:0007379 "segment specification") (GO:0003700 "transcription factor") (GO:0003704 "specific RNA polymerase II transcription factor") (GO:0005634 "nucleus") (GO:0007417 "central nervous system development")]		0.000189222	1.15121
CG4215	spel1	FBgn0015546	FBgn0015546	[(GO:0006301 "post-replication repair") (GO:0006298 "mismatch repair")]		0.00220814	1.20491
CG2913	yin	FBgn0015565	FBgn0015565	[(GO:0005887 "integral to plasma membrane") (GO:0005427 "proton-dependent oligopeptide transporter")]		0.00737623	1.44551
CG12244	lic	FBgn0015763	FBgn0015763	[(GO:0006468 "protein amino acid phosphorylation") (GO:0000187 "activation of MAPK") (GO:0004702 "receptor signaling protein serine/threonine kinase") (GO:0004708 "MAP kinase kinase") (GO:0007309 "oocyte axis determination") (GO:0004672 "protein kinase") (GO:0004674 "protein serine/threonine kinase") (GO:0007314 "oocyte anterior/posterior axis determination")]		0.00272649	1.14842
CG5771	Rab11	FBgn0015790	FBgn0015790	[(GO:0003928 "RAB small monomeric GTPase") (GO:0008103 "polarization of the oocyte microtubule cytoskeleton") (GO:0006897 "endocytosis") (GO:0005525 "GTP binding") (GO:0007317 "regulation of pole plasm oskar mRNA localization") (GO:0003931 "Rho small monomeric GTPase")]		0.00245466	1.18846
CG5263	smg	FBgn0016070	FBgn0016070	[(GO:0030371 "translation repressor") (GO:0003723 "RNA binding")]		0.0064612	1.55866
CG7917	Nlp	FBgn0016685	FBgn0016685	[(GO:0042393 "histone binding") (GO:0008572 "nucleoplasmin ATPase") (GO:0016584 "nucleosome spacing") (GO:0005730 "nucleolus") (GO:0005634 "nucleus")]		0.00130997	1.36691
CG1404	ran	FBgn0020255	FBgn0020255	[(GO:0003929 "RAN small monomeric GTPase")]		0.00133989	1.30292
CG3291	pcm	FBgn0020261	FBgn0020261	[(GO:0004534 "5'-3' exoribonuclease")]		0.00583506	1.17641
CG5738	lolal	FBgn0022238	FBgn0022238	[(GO:0003704 "specific RNA polymerase II transcription factor") (GO:0005634 "nucleus")]		0.00886621	1.22957
CG3333	Nop60B	FBgn0023184	FBgn0023184	[(GO:0004730 "pseudouridylate synthase") (GO:0005730 "nucleolus") (GO:0005634 "nucleus") (GO:0006364 "rRNA processing")]		0.00590122	1.39961
CG2924	EG:25E8.2	FBgn0023528	FBgn0023528	[(GO:0006512 "ubiquitin cycle") (GO:0004840 "ubiquitin conjugating enzyme")]		0.00271781	1.28815
CG33141	sns	FBgn0024189	FBgn0024189	[(GO:0007523 "larval visceral muscle development") (GO:0005886 "plasma membrane") (GO:0005194 "cell adhesion molecule") (GO:0007520 "myoblast fusion")]		0.00591074	1.29557
CG7238	sip1	FBgn0024191	FBgn0024191	[(GO:0005578 "extracellular matrix")]		0.000928127	1.13508
CG8357	Rep1	FBgn0024732	FBgn0024732	[(GO:0006309 "DNA fragmentation") (GO:0006916 "anti-apoptosis")]		0.00589357	1.40015
CG6603	Hsc70Cb	FBgn0026418	FBgn0026418	[(GO:0003767 "co-chaperone") (GO:0006457 "protein folding")]		0.00263232	1.26089
CG1162	BG:DS00276.8	FBgn0026564	FBgn0026564	null		0.00292132	1.19566
CG18009	Trf2	FBgn0026758	FBgn0026758	[(GO:0005669 "transcription factor TFIID complex") (GO:0016251 "general RNA polymerase II transcription factor") (GO:0006367 "transcription initiation from Pol II promoter")]		0.00639484	1.25692
CG1728	Tim8	FBgn0027359	FBgn0027359	[(GO:0015031 "protein transport") (GO:0015450 "protein translocase") (GO:0005744 "mitochondrial inner membrane translocase complex")]		0.00183303	1.13888
CG8378	BcDNA:LD29892	FBgn0027495	FBgn0027495	null		0.00223949	1.67283
CG13388	Akap200	FBgn0027932	FBgn0027932	[(GO:0005079 "protein kinase A anchor protein")]		0.00128366	1.18315
CG15893	CG15893	FBgn0029865	FBgn0029865	null		0.00262217	1.27733
CG3367	CG3367	FBgn0029871	FBgn0029871	[(GO:0005267 "potassium channel")]		0.00149671	1.18932
CG14444	CG14444	FBgn0029879	FBgn0029879	null		0.00949467	1.34594
CG15351	CG15351	FBgn0030045	FBgn0030045	null		0.00876224	1.87447
CG1552	CG1552	FBgn0030258	FBgn0030258	null		0.000283512	1.11211
CG1394	CG1394	FBgn0030277	FBgn0030277	null		0.00603149	1.28337
CG15753	CG15753	FBgn0030491	FBgn0030491	null		0.00860398	1.19583
CG10990	CG10990	FBgn0030520	FBgn0030520	null		0.00414489	1.17971
CG15641	CG15641	FBgn0030643	FBgn0030643	null		0.00596268	1.15583
CG8231	CG8231	FBgn0030681	FBgn0030681	[(GO:0003763 "chaperonin ATPase") (GO:0005832 "chaperonine-containing T-complex")]		0.00678457	1.43553
CG15043	CG15043	FBgn0030929	FBgn0030929	null		0.00742948	1.15435
CG12202	CG12202	FBgn0031020	FBgn0031020	[(GO:0004596 "peptide alpha-N-acetyltransferase")]		0.00484269	1.19225
CG1740	Ntf-2	FBgn0031145	FBgn0031145	[(GO:0008320 "protein carrier") (GO:0006606 "protein-nucleus import")]		0.00558143	1.26128
CG11620	CG11620	FBgn0031226	FBgn0031226	null		0.00422226	1.25344
CG11555	CG11555	FBgn0031241	FBgn0031241	null		0.000726665	1.20036
CG3165	CG3165	FBgn0031484	FBgn0031484	null		0.00814856	1.23925
CG8825	Tdp1	FBgn0031506	FBgn0031506	[(GO:0017005 "tyrosyl-DNA phosophodiesterase")]		0.000986356	1.15042
CG9135	CG9135	FBgn0031769	FBgn0031769	[(GO:0005085 "guanyl-nucleotide exchange factor")]		0.00508635	1.49253
CG16947	CG16947	FBgn0031816	FBgn0031816	null		0.00942917	1.22503
CG13772	neuroligin	FBgn0031866	FBgn0031866	[(GO:0004091 "carboxylesterase") (GO:0042043 "neurexin binding") (GO:0005177 "neuroligin")]		0.00974376	1.20288
CG14934	CG14934	FBgn0032381	FBgn0032381	[(GO:0004558 "alpha-glucosidase")]		0.00936244	1.4473
CG13260	CG13260	FBgn0032589	FBgn0032589	null		0.00653052	1.14781
CG10275	CG10275	FBgn0032683	FBgn0032683	null		0.00997985	1.19599
CG15166	CG15166	FBgn0032708	FBgn0032708	null		0.00804514	1.21273
CG10492	CG10492	FBgn0032748	FBgn0032748	null		0.007207	1.42024
CG10263	CG10263	FBgn0032812	FBgn0032812	null		0.000280432	1.22251
CG10538	CdGAPr	FBgn0032821	FBgn0032821	[(GO:0005096 "GTPase activator")]		0.00807588	1.23727
CG6448	CG6448	FBgn0032976	FBgn0032976	null		0.00853418	1.3274
CG2944	CG2944	FBgn0033008	FBgn0033008	null		0.00580959	1.35351
CG15237	CG15237	FBgn0033104	FBgn0033104	null		0.000124497	1.15137
CG2093	CG2093	FBgn0033194	FBgn0033194	[(GO:0006623 "protein-vacuolar targeting")]		0.0063663	1.15154
CG8046	CG8046	FBgn0033388	FBgn0033388	null		0.00912244	1.1283
CG13165	CG13165	FBgn0033707	FBgn0033707	null		0.003135	1.18696
CG18356	CG18356	FBgn0033771	FBgn0033771	null		0.0084599	1.45424
CG13338	CG13338	FBgn0033867	FBgn0033867	null		0.00218587	1.28663
CG16801	CG16801	FBgn0034012	FBgn0034012	[(GO:0004879 "ligand-dependent nuclear receptor") (GO:0003700 "transcription factor") (GO:0003707 "steroid hormone receptor") (GO:0005634 "nucleus")]		0.00673802	1.15128
CG9013	CG9013	FBgn0034169	FBgn0034169	[(GO:0003936 "hydrogen-transporting two-sector ATPase") (GO:0006818 "hydrogen transport") (GO:0000220 "hydrogen-transporting ATPase V0 domain")]		0.00244808	1.10113
CG6410	CG6410	FBgn0034265	FBgn0034265	null		0.00343169	1.35478
CG14496	CG14496	FBgn0034297	FBgn0034297	null		0.00943068	1.15282
CG3800	CG3800	FBgn0034802	FBgn0034802	[(GO:0003676 "nucleic acid binding")]		0.0014704	1.42854
CG3906	CG3906	FBgn0034871	FBgn0034871	null		0.00949625	1.42354
CG6845	CG6845	FBgn0035099	FBgn0035099	null		0.0045905	1.34154
CG2114	FR	FBgn0035385	FBgn0035385	null		0.000818065	1.61318
CG11591	CG11591	FBgn0035491	FBgn0035491	null		0.00150645	1.29054
CG13717	CG13717	FBgn0035562	FBgn0035562	null		0.00276094	1.19056
CG13675	CG13675	FBgn0035845	FBgn0035845	null		0.00940366	1.20741
CG6511	CG6511	FBgn0035923	FBgn0035923	null		0.00711945	1.14867
CG5735	CG5735	FBgn0035938	FBgn0035938	[(GO:0003723 "RNA binding")]		0.00180193	1.34386
CG4476	CG4476	FBgn0035969	FBgn0035969	[(GO:0017032 "potassium:amino acid transporter")]		0.00594853	1.23054
CG3982	CG3982	FBgn0035988	FBgn0035988	null		0.000975642	1.13586
CG10704	toe	FBgn0036285	FBgn0036285	[(GO:0003700 "transcription factor") (GO:0005634 "nucleus")]		0.00877163	1.14499
CG17667	CG17667	FBgn0036312	FBgn0036312	null		0.00642091	1.34073
CG7815	ran-like	FBgn0036497	FBgn0036497	[(GO:0003929 "RAN small monomeric GTPase")]		0.00746252	1.21463
CG32149	RhoGAP71E	FBgn0036518	FBgn0036518	null		0.000169236	1.40666
CG9712	TSG101	FBgn0036666	FBgn0036666	null		0.00535349	1.14503
CG15592	CG15592	FBgn0037416	FBgn0037416	null		0.00648597	1.15779
CG10286	CG10286	FBgn0037439	FBgn0037439	null		0.00963345	1.27626
CG1943	CG1943	FBgn0037468	FBgn0037468	null		0.00513085	1.43951
CG8420	CG8420	FBgn0037664	FBgn0037664	null		0.00720002	1.22073
CG10042	CG10042	FBgn0038016	FBgn0038016	null		0.00988645	1.16847
CG14383	CG14383	FBgn0038102	FBgn0038102	null		0.00317909	1.14828
CG5175	CG5175	FBgn0038476	FBgn0038476	null		0.000736087	1.73377
CG18212	CG18212	FBgn0038535	FBgn0038535	null		0.00777475	1.16373
CG5382	CG5382	FBgn0038950	FBgn0038950	null		0.00543376	1.20076
CG13849	Nop56	FBgn0038964	FBgn0038964	[(GO:0030532 "small nuclear ribonucleoprotein complex") (GO:0005730 "nucleolus")]		0.00735368	1.30035
CG18528	CG18528	FBgn0039189	FBgn0039189	null		0.00548357	1.20544
CG3744	CG3744	FBgn0039240	FBgn0039240	[(GO:0017088 "Xaa-Pro dipeptidyl-peptidase")]		0.00387606	1.12273
CG4976	Mes-4	FBgn0039559	FBgn0039559	[(GO:0003712 "transcription cofactor") (GO:0042054 "histone methyltransferase") (GO:0008134 "transcription factor binding")]		0.00168466	1.31733
CG17018	CG17018	FBgn0039972	FBgn0039972	null		0.00326436	1.90652
CG13790	CG13790	FBgn0040955	FBgn0040955	null		0.00557921	1.31965
CG13109	tai	FBgn0041092	FBgn0041092	[(GO:0045449 "regulation of transcription") (GO:0005634 "nucleus") (GO:0007298 "border cell migration") (GO:0003713 "transcription co-activator")]		3.04438e-05	1.21455
CG32577	disco-r	FBgn0042650	FBgn0042650	[(GO:0003700 "transcription factor") (GO:0005634 "nucleus")]		0.00280339	1.50118
CG10686	BEST:GH08269	FBgn0045828	FBgn0045828	null		0.0100401	1.50274
CG30377	CG30377	FBgn0050377	FBgn0050377	null		0.00613922	1.45354
CG30389	CG30389	FBgn0050389	FBgn0050389	null		0.00520095	1.13897
CG30457	CG30457	FBgn0050457	FBgn0050457	null		0.000684059	1.27034
CG30497	CG30497	FBgn0050497	FBgn0050497	null		0.00311688	1.44721
CG31302	CG31302	FBgn0051302	FBgn0051302	null		0.00858815	1.24253
CG32130	CG32130	FBgn0052130	FBgn0052130	null		0.00406518	1.27847
CG32168	scaf6	FBgn0052168	FBgn0052168	null		0.00567924	1.24307
CG32245	CG32245	FBgn0052245	FBgn0052245	null		0.00125687	1.18762
CG32365	CG32365	FBgn0052365	FBgn0052365	null		0.00791325	1.17262
CG32628	CG32628	FBgn0052628	FBgn0052628	null		0.00886008	1.15739
CG32767	CG32767	FBgn0052767	FBgn0052767	null		0.00392053	1.17604
CG33154	CG33154	FBgn0053154	FBgn0053154	null		7.90731e-05	1.19939
CG33171	CG33171	FBgn0053171	FBgn0053171	[(GO:0005581 "collagen")]		0.000937894	1.16058
CG33188	CG33188	FBgn0053188	FBgn0053188	null		0.00189119	1.32998
CG33208	MICAL	FBgn0053208	FBgn0053208	[(GO:0003779 "actin binding") (GO:0007411 "axon guidance")]		0.0066089	1.14722
TE20208	FB{}1097	FBti0020208	FBti0020208	null		0.00403242	1.18507
