# Supplementary material for: Germline-dependent gene expression in distant non-gonadal somatic tissues of Drosophila
Source: BMC Genomics. 2010 Jun 1;11:346. doi: 10.1186/1471-2164-11-346 (PMC2887422; doi:10.1186/1471-2164-11-346)
Supplement: Additional file 2 — Genes preferentially expressed in germline- naïve vs germline- conditioned females. This file includes gene name, common gene symbol, a hyperlink to FlyBase ID and GO IDs and terms associated with each gene. Preferential expression is shown by p values derived from MAANOVA and fold change in expression levels between germline- naïve vs - conditioned females. [file 1471-2164-11-346-S2.XLS]

## Sheet: Sheet1
Gene Name	Gene Symbol	FlyBase ID	FlyBase ID	GO IDs and Terms	anova p value	Fold change: Germline-naïve vs germline-conditioned female
CG7874	CG7874	FBgn0030999	FBgn0030999	null	8.64327e-05	1.76935
CG1131	alpha-Est10	FBgn0015569	FBgn0015569	[(GO:0004091 "carboxylesterase")]	9.80958e-05	1.34767
CG16775	CG16775	FBgn0036767	FBgn0036767	null	0.000266589	2.10057
CG6028	CG6028	FBgn0038924	FBgn0038924	null	0.000270026	1.83805
CG11134	CG11134	FBgn0030518	FBgn0030518	null	0.000283916	1.42395
CG4185	NC2beta	FBgn0028926	FBgn0028926	[(GO:0017054 "negative cofactor 2 complex") (GO:0017055 "negative regulation of transcriptional pre-initiation complex formation") (GO:0016565 "general transcriptional repressor")]	0.000320706	1.18745
CG3050	Cyp6d5	FBgn0038194	FBgn0038194	[(GO:0005792 "microsome") (GO:0016020 "membrane") (GO:0015034 "cytochrome P450")]	0.000380709	2.05123
CG2140	Cyt-b5	FBgn0033189	FBgn0033189	[(GO:0006118 "electron transport") (GO:0005489 "electron transporter") (GO:0005792 "microsome") (GO:0016020 "membrane")]	0.000394888	1.30443
CG6084	CG6084	FBgn0036182	FBgn0036182	[(GO:0004032 "aldehyde reductase")]	0.000416966	1.56838
CG4394	Traf3	FBgn0030748	FBgn0030748	[(GO:0006952 "defense response") (GO:0007165 "signal transduction")]	0.000437027	1.19135
CG13309	CG13309	FBgn0035933	FBgn0035933	null	0.000452665	2.00757
CG6917	Est-6	FBgn0000592	FBgn0000592	[(GO:0004091 "carboxylesterase") (GO:0019953 "sexual reproduction")]	0.000454795	1.58625
CG4462	CG4462	FBgn0038752	FBgn0038752	[(GO:0008513 "organic cation porter")]	0.000499387	1.20818
CG12946	CG12946	FBgn0037750	FBgn0037750	null	0.000500013	1.21252
CG18180	CG18180	FBgn0036024	FBgn0036024	null	0.000506038	1.6349
CG8187	CG8187	FBgn0034027	FBgn0034027	null	0.000530689	1.52463
CG14259	CG14259	FBgn0039483	FBgn0039483	null	0.000562735	1.37129
CG2827	Transaldolase	FBgn0023477	FBgn0023477	[(GO:0005737 "cytoplasm") (GO:0004801 "transaldolase") (GO:0009052 "pentose-phosphate shunt, non-oxidative branch")]	0.000605629	1.64618
CG14745	PGRP-SC2	FBgn0043575	FBgn0043575	[(GO:0006955 "immune response") (GO:0005887 "integral to plasma membrane") (GO:0005576 "extracellular") (GO:0016019 "peptidoglycan recognition") (GO:0006952 "defense response")]	0.000620444	1.35845
CG9914	CG9914	FBgn0030737	FBgn0030737	null	0.000637155	2.17689
CG9512	CG9512	FBgn0030593	FBgn0030593	[(GO:0008812 "choline dehydrogenase")]	0.000653673	2.21584
CG9364	Treh	FBgn0003748	FBgn0003748	[(GO:0004555 "alpha,alpha-trehalase")]	0.000679197	1.43358
CG8322	ATPCL	FBgn0020236	FBgn0020236	[(GO:0005737 "cytoplasm") (GO:0003878 "ATP-citrate (pro-S)-lyase") (GO:0006085 "acetyl-CoA biosynthesis")]	0.000690532	1.35382
CG3879	Mdr49	FBgn0004512	FBgn0004512	[(GO:0008559 "xenobiotic-transporting ATPase") (GO:0005887 "integral to plasma membrane") (GO:0015239 "multidrug transporter") (GO:0006855 "multidrug transport")]	0.000707201	1.34264
CG18594	CG18594	FBgn0038973	FBgn0038973	null	0.00075791	1.65914
CG14966	CG14966	FBgn0035415	FBgn0035415	null	0.000798778	1.15095
CG5167	CG5167	FBgn0038038	FBgn0038038	null	0.00080298	1.39295
CG17928	CG17928	FBgn0032603	FBgn0032603	null	0.000844766	1.47328
CG10086	CG10086	FBgn0037517	FBgn0037517	null	0.00087278	1.3796
CG15152	CG15152	FBgn0032665	FBgn0032665	null	0.000872932	1.3275
CG1257	alpha-Est3	FBgn0015571	FBgn0015571	[(GO:0004091 "carboxylesterase")]	0.000879138	1.28372
CG4703	Arc42	FBgn0038742	FBgn0038742	[(GO:0006367 "transcription initiation from Pol II promoter") (GO:0016455 "RNA polymerase II transcription mediator") (GO:0003995 "acyl-CoA dehydrogenase") (GO:0000119 "mediator complex")]	0.000909007	1.18935
CG13422	CG13422	FBgn0034511	FBgn0034511	[(GO:0008225 "Gram-negative antibacterial peptide")]	0.000922316	1.71604
CG3739	CG3739	FBgn0038702	FBgn0038702	[(GO:0008236 "serine-type peptidase")]	0.00093817	2.96564
CG1803	regucalcin	FBgn0030362	FBgn0030362	[(GO:0005509 "calcium ion binding")]	0.00100126	1.55063
CG11793	Sod	FBgn0003462	FBgn0003462	[(GO:0005737 "cytoplasm") (GO:0004785 "copper, zinc superoxide dismutase") (GO:0006801 "superoxide metabolism") (GO:0008340 "determination of adult life span")]	0.00100412	1.22816
CG18143	CG18143	FBgn0037219	FBgn0037219	[(GO:0008892 "guanine deaminase")]	0.00100549	1.29975
CG31305	CG31305	FBgn0051305	FBgn0051305	null	0.00116064	1.64768
CG17029	CG17029	FBgn0036551	FBgn0036551	[(GO:0008934 "myo-inositol-1(or 4)-monophosphatase") (GO:0016311 "dephosphorylation")]	0.00117031	1.54535
CG1631	CG1631	FBgn0031101	FBgn0031101	null	0.00127083	1.06368
CG18111	Obp99a	FBgn0039678	FBgn0039678	[(GO:0005549 "odorant binding")]	0.00128924	3.02522
CG31674	CG31674	FBgn0051674	FBgn0051674	null	0.00129363	1.64251
CG6271	CG6271	FBgn0039476	FBgn0039476	[(GO:0004806 "triacylglycerol lipase")]	0.00130804	1.50979
CG11218	Obp56d	FBgn0034470	FBgn0034470	null	0.00130832	1.44402
CG8430	CG8430	FBgn0034079	FBgn0034079	[(GO:0004069 "aspartate aminotransferase")]	0.00138895	1.43358
CG6206	BcDNA:GH02419	FBgn0027611	FBgn0027611	[(GO:0004559 "alpha-mannosidase") (GO:0005764 "lysosome")]	0.00141267	1.55934
CG2841	ptr	FBgn0003159	FBgn0003159	null	0.00147848	1.06942
CG4893	CG4893	FBgn0036616	FBgn0036616	null	0.0015054	1.32962
CG17960	RhoGAP1A	FBgn0025836	FBgn0025836	[(GO:0005096 "GTPase activator")]	0.00154968	1.23723
CG1458	CG1458	FBgn0039653	FBgn0039653	null	0.00158326	1.22411
CG8539	CG8539	FBgn0035791	FBgn0035791	[(GO:0004181 "metallocarboxypeptidase")]	0.00158856	2.09449
CG30035	CG30035	FBgn0050035	FBgn0050035	[(GO:0005355 "glucose transporter")]	0.00160097	1.52392
CG6988	Pdi	FBgn0014002	FBgn0014002	[(GO:0006457 "protein folding") (GO:0005783 "endoplasmic reticulum") (GO:0005788 "endoplasmic reticulum lumen") (GO:0003756 "protein disulfide isomerase")]	0.00160678	1.25057
CG11466	Cyp9f2	FBgn0038037	FBgn0038037	[(GO:0005792 "microsome") (GO:0016020 "membrane") (GO:0015034 "cytochrome P450")]	0.00161061	1.69507
CG17904	CG17904	FBgn0032597	FBgn0032597	[(GO:0000166 "nucleotide binding")]	0.00163083	1.15065
CG11208	CG11208	FBgn0034488	FBgn0034488	[(GO:0008949 "oxalyl-CoA decarboxylase")]	0.00163482	1.20609
CG5506	CG5506	FBgn0036766	FBgn0036766	null	0.00165323	1.90899
CG17379	CG17379	FBgn0039076	FBgn0039076	null	0.00165481	1.38418
CG15406	CG15406	FBgn0031517	FBgn0031517	[(GO:0005353 "fructose transporter")]	0.00172329	1.60797
CG9248	CG9248	FBgn0032923	FBgn0032923	null	0.00172781	1.17139
CG3318	Dat	FBgn0019643	FBgn0019643	[(GO:0006584 "catecholamine metabolism") (GO:0004060 "arylamine N-acetyltransferase") (GO:0004059 "arylalkylamine N-acetyltransferase")]	0.00180341	1.64847
CG33099	CG33099	FBgn0053099	FBgn0053099	null	0.00180358	1.33181
CG5107	CG5107	FBgn0039342	FBgn0039342	null	0.00185195	2.09402
CG17534	Gst3-1	FBgn0034343	FBgn0034343	[(GO:0009636 "response to toxin") (GO:0004364 "glutathione transferase")]	0.00185518	1.42888
CG9083	CG9083	FBgn0035077	FBgn0035077	null	0.00192949	1.18374
CG6186	Tsf1	FBgn0022355	FBgn0022355	[(GO:0006826 "iron ion transport") (GO:0008199 "ferric iron binding") (GO:0006952 "defense response") (GO:0005381 "iron ion transporter") (GO:0006879 "iron ion homeostasis")]	0.00192997	2.17751
CG14292	CG14292	FBgn0038658	FBgn0038658	null	0.0019707	1.62305
CG16873	BG:DS00180.9	FBgn0028936	FBgn0028936	null	0.00200187	1.29059
CG5075	CG5075	FBgn0032464	FBgn0032464	[(GO:0000221 "hydrogen-transporting ATPase V1 domain") (GO:0000260 "hydrogen-translocating V-type ATPase")]	0.00200301	1.20806
CG11236	CG11236	FBgn0031860	FBgn0031860	[(GO:0008445 "D-aspartate oxidase")]	0.00205783	1.23975
CG9155	Myo61F	FBgn0010246	FBgn0010246	[(GO:0003774 "motor") (GO:0005737 "cytoplasm") (GO:0003779 "actin binding") (GO:0016459 "myosin") (GO:0008570 "myosin ATPase")]	0.00208103	1.4694
CG17148	Est-P	FBgn0000594	FBgn0000594	[(GO:0004091 "carboxylesterase")]	0.00208254	1.33185
CG15106	Jheh3	FBgn0034406	FBgn0034406	[(GO:0006719 "juvenile hormone catabolism") (GO:0008096 "juvenile hormone epoxide hydrolase") (GO:0004301 "epoxide hydrolase") (GO:0005792 "microsome")]	0.00213377	1.44518
CG7113	scu	FBgn0021765	FBgn0021765	[(GO:0005739 "mitochondrion") (GO:0003857 "3-hydroxyacyl-CoA dehydrogenase")]	0.00213763	1.28731
CG6957	Oscillin	FBgn0031717	FBgn0031717	[(GO:0004342 "glucosamine-6-phosphate deaminase")]	0.00213845	1.17359
CG2227	Gip	FBgn0011770	FBgn0011770	null	0.00217889	1.47335
CG5887	desat1	FBgn0043044	FBgn0043044	[(GO:0006633 "fatty acid biosynthesis") (GO:0004768 "stearoyl-CoA desaturase")]	0.00219169	1.56705
CG31039	Ser99Dc	FBgn0003358	FBgn0003358	[(GO:0007586 "digestion") (GO:0004252 "serine-type endopeptidase")]	0.00222515	2.88797
CG40410	CG40410	FBgn0011598	FBgn0011598	null	0.00224739	1.30112
CG1961	CG1961	FBgn0030264	FBgn0030264	[(GO:0008253 "5'-nucleotidase")]	0.00228555	1.39979
CG3305	CG3305	FBgn0032949	FBgn0032949	null	0.00231936	1.10302
CG8693	CG8693	FBgn0033294	FBgn0033294	[(GO:0004558 "alpha-glucosidase")]	0.00234232	1.71344
CG30495	CG30495	FBgn0050495	FBgn0050495	null	0.00240835	1.10806
CG6806	Lsp2	FBgn0002565	FBgn0002565	[(GO:0005576 "extracellular") (GO:0045735 "nutrient reservoir") (GO:0005616 "larval serum protein complex")]	0.00248193	3.08117
CG12813	CG12813	FBgn0037782	FBgn0037782	null	0.00260401	2.53888
CG3174	Fmo-2	FBgn0033079	FBgn0033079	[(GO:0004499 "dimethylaniline monooxygenase (N-oxide forming)")]	0.00261912	1.6082
CG11229	CG11229	FBgn0031138	FBgn0031138	null	0.00261917	1.15204
CG2254	CG2254	FBgn0029994	FBgn0029994	[(GO:0016491 "oxidoreductase")]	0.00266382	1.6946
CG4653	CG4653	FBgn0030776	FBgn0030776	[(GO:0004252 "serine-type endopeptidase")]	0.00267107	1.75108
CG7939	RpL32	FBgn0002626	FBgn0002626	[(GO:0005840 "ribosome") (GO:0005842 "cytosolic large ribosomal subunit (sensu Eukarya)") (GO:0006412 "protein biosynthesis") (GO:0003735 "structural constituent of ribosome")]	0.00269531	1.20888
CG31104	CG31104	FBgn0051104	FBgn0051104	null	0.00270688	1.77956
CG7272	CG7272	FBgn0036501	FBgn0036501	null	0.0027458	1.22172
CG17560	CG17560	FBgn0038450	FBgn0038450	null	0.00274685	1.7657
CG8083	BEST:CK00459	FBgn0025709	FBgn0025709	[(GO:0005415 "nucleoside:sodium symporter")]	0.00277694	1.33254
CG8694	LvpD	FBgn0002569	FBgn0002569	[(GO:0006006 "glucose metabolism") (GO:0004558 "alpha-glucosidase")]	0.00282165	1.45717
CG15261	BG:DS07851.3	FBgn0028510	FBgn0028510	[(GO:0017148 "negative regulation of protein biosynthesis") (GO:0017149 "protein biosynthesis inhibitor")]	0.00283216	1.46362
CG3525	eas	FBgn0000536	FBgn0000536	[(GO:0004103 "choline kinase") (GO:0006646 "phosphatidylethanolamine biosynthesis") (GO:0004305 "ethanolamine kinase") (GO:0009612 "response to mechanical stimulus") (GO:0007638 "mechanosensory behavior") (GO:0016310 "phosphorylation")]	0.00283669	1.23024
CG8627	Dbi	FBgn0010387	FBgn0010387	[(GO:0008025 "diazepam-binding inhibitor") (GO:0005541 "acyl-CoA or acyl binding") (GO:0042049 "acyl-CoA homeostasis") (GO:0000062 "acyl-CoA binding")]	0.00286059	1.62859
CG6125	CG6125	FBgn0038337	FBgn0038337	[(GO:0015381 "high affinity sulfate permease")]	0.00286561	1.71867
CG17533	Gst3-2	FBgn0034342	FBgn0034342	null	0.00288516	1.29251
CG5663	Dip-C	FBgn0000455	FBgn0000455	[(GO:0008239 "dipeptidyl-peptidase") (GO:0004251 "Xaa-Pro dipeptidase")]	0.00295187	1.44641
CG33209	CG33209	FBgn0053209	FBgn0053209	null	0.00296007	1.32945
CG31692	fbp	FBgn0032820	FBgn0032820	[(GO:0042132 "fructose-bisphosphatase")]	0.00297998	1.81546
CG6895	GNBP1	FBgn0040323	FBgn0040323	[(GO:0008329 "pattern recognition receptor") (GO:0008368 "Gram-negative bacterial binding") (GO:0006952 "defense response") (GO:0006955 "immune response") (GO:0005624 "membrane fraction")]	0.00302576	1.27764
CG17012	CG17012	FBgn0031406	FBgn0031406	[(GO:0008236 "serine-type peptidase")]	0.00302651	3.1778
CG31286	CG31286	FBgn0051286	FBgn0051286	null	0.00304465	1.70478
CG15661	CG15661	FBgn0034605	FBgn0034605	[(GO:0003980 "UDP-glucose:glycoprotein glucosyltransferase")]	0.00320252	1.13683
CG3609	CG3609	FBgn0031418	FBgn0031418	null	0.003218	1.50906
CG10120	Men	FBgn0002719	FBgn0002719	[(GO:0004473 "malate dehydrogenase (oxaloacetate decarboxylating) (NADP+)")]	0.0032458	1.48738
CG4592	CG4592	FBgn0032162	FBgn0032162	[(GO:0005739 "mitochondrion") (GO:0004165 "dodecenoyl-CoA delta-isomerase")]	0.00328035	1.26059
CG11306	CG11306	FBgn0037108	FBgn0037108	[(GO:0000026 "alpha-1,2-mannosyltransferase")]	0.00333068	1.18475
CG8665	CG8665	FBgn0032945	FBgn0032945	[(GO:0016155 "formyltetrahydrofolate dehydrogenase")]	0.00336506	1.46482
CG8952	CG8952	FBgn0030688	FBgn0030688	[(GO:0004252 "serine-type endopeptidase")]	0.00336546	1.69688
CG8934	CG8934	FBgn0039391	FBgn0039391	[(GO:0008507 "sodium:iodide symporter")]	0.00336906	1.68084
CG12030	CG12030	FBgn0035147	FBgn0035147	[(GO:0006012 "galactose metabolism") (GO:0003978 "UDP-glucose 4-epimerase")]	0.00340167	1.29484
CG5011	CG5011	FBgn0040723	FBgn0040723	null	0.0034033	1.259
CG12105	CG12105	FBgn0035241	FBgn0035241	null	0.0034392	1.16312
CG5793	CG5793	FBgn0038858	FBgn0038858	null	0.00346196	1.34724
CG32954	CG32954	FBgn0052954	FBgn0052954	null	0.00346741	1.53632
CG8900	RpS18	FBgn0010411	FBgn0010411	[(GO:0005840 "ribosome") (GO:0005843 "cytosolic small ribosomal subunit (sensu Eukarya)") (GO:0006412 "protein biosynthesis") (GO:0006413 "translational initiation") (GO:0003735 "structural constituent of ribosome")]	0.00364079	1.26516
CG8029	CG8029	FBgn0033393	FBgn0033393	[(GO:0005889 "hydrogen/potassium-exchanging ATPase complex") (GO:0008900 "hydrogen/potassium-exchanging ATPase")]	0.00367439	1.14672
CG12529	Zw	FBgn0004057	FBgn0004057	[(GO:0004345 "glucose-6-phosphate 1-dehydrogenase") (GO:0006098 "pentose-phosphate shunt")]	0.00368413	1.30887
CG16997	CG16997	FBgn0032413	FBgn0032413	[(GO:0004252 "serine-type endopeptidase")]	0.00369399	1.36991
CG6277	CG6277	FBgn0039475	FBgn0039475	[(GO:0004806 "triacylglycerol lipase")]	0.00371214	1.70221
CG4847	CG4847	FBgn0034229	FBgn0034229	[(GO:0004216 "cathepsin K")]	0.00372788	1.89159
CG4572	CG4572	FBgn0038738	FBgn0038738	[(GO:0004186 "carboxypeptidase C")]	0.00374469	1.33246
CG33056	CG33056	FBgn0053056	FBgn0053056	null	0.003827	1.40594
CG6602	CG6602	FBgn0035673	FBgn0035673	null	0.00383471	2.38315
CG3201	Mlc-c	FBgn0004687	FBgn0004687	[(GO:0005860 "non-muscle myosin") (GO:0008570 "myosin ATPase") (GO:0016459 "myosin")]	0.00388641	1.15392
CG1041	CG1041	FBgn0037440	FBgn0037440	[(GO:0004092 "carnitine O-acetyltransferase") (GO:0005777 "peroxisome")]	0.00393706	1.33363
CG9672	CG9672	FBgn0030777	FBgn0030777	[(GO:0004252 "serine-type endopeptidase")]	0.00393807	1.96356
CG13800	CG13800	FBgn0035338	FBgn0035338	null	0.00394407	1.22336
CG15347	CG15347	FBgn0030040	FBgn0030040	null	0.00395091	1.46893
CG11576	CG11576	FBgn0039882	FBgn0039882	null	0.0039518	1.33499
CG14815	EG:63B12.5	FBgn0023516	FBgn0023516	[(GO:0005051 "peroxisome targeting signal receptor")]	0.00401968	1.20991
CG8417	CG8417	FBgn0037744	FBgn0037744	[(GO:0004476 "mannose-6-phosphate isomerase")]	0.00410809	1.29225
CG7176	Idh	FBgn0001248	FBgn0001248	[(GO:0004450 "isocitrate dehydrogenase (NADP+)")]	0.00416489	1.43749
CG3270	CG3270	FBgn0033093	FBgn0033093	null	0.00425789	2.22847
CG1544	CG1544	FBgn0039827	FBgn0039827	[(GO:0004591 "oxoglutarate dehydrogenase (lipoamide)")]	0.00434688	1.18705
CG33080	CG33080	FBgn0053080	FBgn0053080	[(GO:0017177 "alpha-glucosidase complex") (GO:0004558 "alpha-glucosidase")]	0.00434839	1.58295
CG9897	CG9897	FBgn0034807	FBgn0034807	[(GO:0008236 "serine-type peptidase")]	0.00443125	2.2995
CG9509	CG9509	FBgn0030594	FBgn0030594	[(GO:0008812 "choline dehydrogenase")]	0.00443411	1.8859
CG17239	CG17239	FBgn0042186	FBgn0042186	null	0.00444243	1.87428
CG8966	CG8966	FBgn0039394	FBgn0039394	[(GO:0008507 "sodium:iodide symporter")]	0.00449919	1.30847
CG17856	CG17856	FBgn0039576	FBgn0039576	[(GO:0015008 "ubiquinol-cytochrome c reductase complex (sensu Eukarya)") (GO:0008121 "ubiquinol-cytochrome c reductase")]	0.00451705	1.2398
CG13562	CG13562	FBgn0034928	FBgn0034928	null	0.00451732	1.30242
CG2772	CG2772	FBgn0031533	FBgn0031533	[(GO:0004806 "triacylglycerol lipase")]	0.00454894	1.36253
CG3987	CG3987	FBgn0038292	FBgn0038292	null	0.00457643	1.56077
CG1444	CG1444	FBgn0029975	FBgn0029975	[(GO:0016229 "steroid dehydrogenase")]	0.00457828	1.40283
CG14191	CG14191	FBgn0030981	FBgn0030981	null	0.00458072	1.11876
CG17052	CG17052	FBgn0031097	FBgn0031097	[(GO:0016490 "structural constituent of peritrophic membrane (sensu Insecta)")]	0.00459244	1.20274
CG7171	Uro	FBgn0003961	FBgn0003961	[(GO:0004846 "urate oxidase") (GO:0005777 "peroxisome") (GO:0019428 "allantoin biosynthesis")]	0.0046482	1.90913
CG15209	CG15209	FBgn0030237	FBgn0030237	null	0.0046725	1.3952
CG15674	CG15674	FBgn0034642	FBgn0034642	null	0.00470442	1.52921
CG10361	CG10361	FBgn0036208	FBgn0036208	[(GO:0008890 "glycine C-acetyltransferase")]	0.00474695	1.34091
CG8550	CG8550	FBgn0033742	FBgn0033742	[(GO:0004222 "metalloendopeptidase")]	0.00477672	1.35912
CG9198	CG9198	FBgn0030639	FBgn0030639	null	0.00477807	1.16557
CG6672	CG6672	FBgn0037875	FBgn0037875	[(GO:0005385 "zinc ion transporter")]	0.0047896	1.27457
CG13218	CG13218	FBgn0033587	FBgn0033587	null	0.00479411	1.19441
CG3971	Baldspot	FBgn0036650	FBgn0036650	[(GO:0005886 "plasma membrane")]	0.00483292	1.17221
CG17820	CG17820	FBgn0038914	FBgn0038914	null	0.00487276	2.59872
CG7616	CG7616	FBgn0036142	FBgn0036142	[(GO:0004672 "protein kinase")]	0.00490691	1.22806
CG10960	CG10960	FBgn0036316	FBgn0036316	[(GO:0005355 "glucose transporter")]	0.00491359	1.49141
CG1211	CG1211	FBgn0035191	FBgn0035191	[(GO:0008431 "tocopherol binding")]	0.0049558	1.24747
CG8695	LvpL	FBgn0002571	FBgn0002571	[(GO:0006006 "glucose metabolism") (GO:0004558 "alpha-glucosidase")]	0.00499371	1.50147
CG11878	CG11878	FBgn0039310	FBgn0039310	null	0.0049964	1.43451
CG9707	Acox57D-p	FBgn0034628	FBgn0034628	[(GO:0005777 "peroxisome") (GO:0003997 "acyl-CoA oxidase") (GO:0016401 "palmitoyl-CoA oxidase")]	0.00507625	1.44135
CG8221	Amyrel	FBgn0020506	FBgn0020506	[(GO:0004556 "alpha-amylase") (GO:0004574 "oligo-1,6-glucosidase")]	0.00507843	1.56215
CG4370	Irk2	FBgn0039081	FBgn0039081	[(GO:0015467 "G-protein activated inward rectifier potassium channel") (GO:0005242 "inward rectifier potassium channel")]	0.00512805	1.49942
CG9042	Gpdh	FBgn0001128	FBgn0001128	[(GO:0005737 "cytoplasm") (GO:0006127 "glycerophosphate shuttle") (GO:0004367 "glycerol-3-phosphate dehydrogenase (NAD+)")]	0.00514327	1.48545
CG10966	rdgA	FBgn0003217	FBgn0003217	[(GO:0004143 "diacylglycerol kinase") (GO:0016056 "rhodopsin mediated signaling") (GO:0016059 "deactivation of rhodopsin mediated signaling") (GO:0046489 "phosphoinositide biosynthesis") (GO:0019992 "diacylglycerol binding") (GO:0016020 "membrane") (GO:0016310 "phosphorylation") (GO:0045494 "photoreceptor maintenance") (GO:0007601 "vision") (GO:0007602 "phototransduction")]	0.00520547	1.23668
CG17577	Cyp9h1	FBgn0033775	FBgn0033775	[(GO:0015034 "cytochrome P450") (GO:0005792 "microsome") (GO:0016020 "membrane")]	0.00521463	1.35671
CG12746	CG12746	FBgn0037341	FBgn0037341	[(GO:0016311 "dephosphorylation") (GO:0008195 "phosphatidate phosphatase")]	0.0052394	1.20978
CG3379	His4r	FBgn0013981	FBgn0013981	[(GO:0003677 "DNA binding") (GO:0005718 "nucleosome") (GO:0006333 "chromatin assembly/disassembly")]	0.00523971	1.17962
CG5618	CG5618	FBgn0036975	FBgn0036975	[(GO:0004782 "sulfinoalanine decarboxylase")]	0.00529455	1.24741
CG7529	CG7529	FBgn0037090	FBgn0037090	[(GO:0004091 "carboxylesterase")]	0.00534344	1.28829
CG4347	CG4347	FBgn0035978	FBgn0035978	[(GO:0003983 "UTP-glucose-1-phosphate uridylyltransferase")]	0.00537422	1.59659
CG2216	Fer1HCH	FBgn0015222	FBgn0015222	[(GO:0008198 "ferrous iron binding") (GO:0006879 "iron ion homeostasis") (GO:0008043 "ferritin complex")]	0.00546259	1.20901
CG3977	CG3977	FBgn0029886	FBgn0029886	[(GO:0005375 "copper ion transporter")]	0.00564032	1.13529
CG9498	CG9498	FBgn0031801	FBgn0031801	null	0.00570898	1.95513
CG11821	Cyp12a5	FBgn0038680	FBgn0038680	[(GO:0005739 "mitochondrion") (GO:0015034 "cytochrome P450")]	0.00577963	1.44729
CG5246	CG5246	FBgn0038484	FBgn0038484	[(GO:0004252 "serine-type endopeptidase")]	0.00578794	1.52767
CG5216	Sir2	FBgn0024291	FBgn0024291	[(GO:0016575 "histone deacetylation") (GO:0017136 "NAD-dependent histone deacetylase")]	0.00578936	2.2552
CG18067	CG18067	FBgn0034512	FBgn0034512	null	0.00581851	1.34449
CG8093	CG8093	FBgn0033999	FBgn0033999	[(GO:0004806 "triacylglycerol lipase")]	0.00583524	2.14893
CG2960	RpL40	FBgn0003941	FBgn0003941	[(GO:0005840 "ribosome") (GO:0005842 "cytosolic large ribosomal subunit (sensu Eukarya)") (GO:0005737 "cytoplasm") (GO:0005843 "cytosolic small ribosomal subunit (sensu Eukarya)") (GO:0006950 "response to stress") (GO:0006412 "protein biosynthesis") (GO:0006325 "establishment and/or maintenance of chromatin architecture") (GO:0005634 "nucleus") (GO:0000211 "protein degradation tagging") (GO:00065…	0.00587143	1.14292
CG10333	CG10333	FBgn0032690	FBgn0032690	[(GO:0008248 "pre-mRNA splicing factor") (GO:0005681 "spliceosome complex") (GO:0005682 "snRNP U5") (GO:0004004 "ATP dependent RNA helicase") (GO:0030532 "small nuclear ribonucleoprotein complex") (GO:0006371 "mRNA splicing")]	0.00589062	1.20701
CG17108	CG17108	FBgn0032285	FBgn0032285	null	0.00594498	1.33928
CG8690	CG8690	FBgn0033297	FBgn0033297	[(GO:0004558 "alpha-glucosidase")]	0.00601968	1.54104
CG12997	CG12997	FBgn0030831	FBgn0030831	null	0.00603351	1.41211
CG8012	CG8012	FBgn0040832	FBgn0040832	null	0.00605917	1.55705
CG2958	lectin-24Db	FBgn0040102	FBgn0040102	[(GO:0005529 "sugar binding") (GO:0005531 "galactose binding lectin")]	0.00607485	1.32728
CG16936	BcDNA:GH04753	FBgn0027590	FBgn0027590	[(GO:0004364 "glutathione transferase")]	0.00610586	1.36378
CG9976	Lectin-galC1	FBgn0016675	FBgn0016675	[(GO:0006952 "defense response") (GO:0005530 "lectin") (GO:0005531 "galactose binding lectin")]	0.00612137	1.44502
CG7459	CG7459	FBgn0037575	FBgn0037575	[(GO:0005375 "copper ion transporter")]	0.00618273	1.60975
CG4581	Thiolase	FBgn0025352	FBgn0025352	[(GO:0003988 "acetyl-CoA C-acyltransferase")]	0.00624781	1.27769
CG3774	CG3774	FBgn0029849	FBgn0029849	[(GO:0005338 "nucleotide-sugar transporter")]	0.00633876	1.42087
CG8525	CG8525	FBgn0033735	FBgn0033735	[(GO:0004139 "deoxyribose-phosphate aldolase")]	0.00635295	1.24893
CG6058	Ald	FBgn0000064	FBgn0000064	[(GO:0004332 "fructose-bisphosphate aldolase") (GO:0006096 "glycolysis")]	0.0064136	1.30431
CG2310	CG2310	FBgn0039665	FBgn0039665	null	0.00641376	1.14183
CG6908	CG6908	FBgn0037936	FBgn0037936	null	0.00647029	1.46682
CG9496	Tsp29Fb	FBgn0032075	FBgn0032075	[(GO:0016021 "integral to membrane")]	0.00651011	1.52837
CG6204	CG6204	FBgn0039165	FBgn0039165	null	0.0065807	1.19549
CG4377	CG4377	FBgn0034664	FBgn0034664	null	0.00658624	1.27215
CG16712	CG16712	FBgn0031561	FBgn0031561	[(GO:0004867 "serine protease inhibitor")]	0.00658678	1.45928
CG1089	alpha-Est5	FBgn0015573	FBgn0015573	[(GO:0004091 "carboxylesterase")]	0.00670259	1.25825
CG32950	CG32950	FBgn0052950	FBgn0052950	null	0.00673131	1.49885
CG8743	CG8743	FBgn0036904	FBgn0036904	[(GO:0006816 "calcium ion transport") (GO:0005262 "calcium channel")]	0.00673562	1.35329
CG31072	CG31072	FBgn0051072	FBgn0051072	null	0.0068109	1.3756
CG16752	CG16752	FBgn0029768	FBgn0029768	null	0.00686945	1.18816
CG5184	mRpS11	FBgn0038474	FBgn0038474	[(GO:0005763 "mitochondrial small ribosomal subunit") (GO:0006412 "protein biosynthesis") (GO:0003735 "structural constituent of ribosome")]	0.00688783	1.22129
CG18296	axo	FBgn0026729	FBgn0026729	[(GO:0005576 "extracellular") (GO:0019226 "transmission of nerve impulse")]	0.00696037	1.11422
CG4373	Cyp6d2	FBgn0034756	FBgn0034756	[(GO:0005792 "microsome") (GO:0016020 "membrane") (GO:0015034 "cytochrome P450")]	0.0071167	1.36588
CG10165	CG10165	FBgn0032801	FBgn0032801	null	0.00713763	1.2104
CG32495	CG32495	FBgn0052495	FBgn0052495	null	0.00721675	1.23212
CG17549	CG17549	FBgn0032774	FBgn0032774	null	0.00724305	1.41209
CG5154	CG5154	FBgn0034333	FBgn0034333	[(GO:0004568 "chitinase")]	0.00728466	1.25004
CG3186	eIF-5A	FBgn0034967	FBgn0034967	[(GO:0005829 "cytosol") (GO:0045182 "translation regulator") (GO:0006413 "translational initiation") (GO:0003743 "translation initiation factor")]	0.0073384	1.24452
CG7390	smp-30	FBgn0038257	FBgn0038257	null	0.0073455	2.06534
CG5288	CG5288	FBgn0035950	FBgn0035950	[(GO:0004335 "galactokinase")]	0.00738555	1.61599
CG7542	CG7542	FBgn0036738	FBgn0036738	[(GO:0004263 "chymotrypsin")]	0.00738566	1.51544
CG3168	CG3168	FBgn0029896	FBgn0029896	null	0.00738734	1.33507
CG10992	CG10992	FBgn0030521	FBgn0030521	[(GO:0004213 "cathepsin B")]	0.0074486	1.26929
CG13185	CG13185	FBgn0033661	FBgn0033661	null	0.00748081	1.56317
CG2699	Pi3K21B	FBgn0020622	FBgn0020622	[(GO:0005942 "1-phosphatidylinositol 3-kinase complex") (GO:0008286 "insulin receptor signaling pathway") (GO:0046620 "regulation of organ size") (GO:0016303 "phosphatidylinositol 3-kinase")]	0.00755885	1.18445
CG13189	CG13189	FBgn0033665	FBgn0033665	null	0.00762412	1.25965
CG12002	Pxn	FBgn0011828	FBgn0011828	[(GO:0005578 "extracellular matrix") (GO:0004601 "peroxidase")]	0.00765217	1.41347
CG9969	Or63a	FBgn0035382	FBgn0035382	[(GO:0007608 "olfaction") (GO:0004984 "olfactory receptor")]	0.00778048	1.23233
CG5867	BcDNA:GH05536	FBgn0027586	FBgn0027586	null	0.00778787	1.4892
CG17524	CG17524	FBgn0034337	FBgn0034337	[(GO:0004364 "glutathione transferase")]	0.00778825	1.35682
CG4685	CG4685	FBgn0039349	FBgn0039349	[(GO:0004777 "succinate-semialdehyde dehydrogenase")]	0.0079607	1.58799
CG15533	CG15533	FBgn0039768	FBgn0039768	[(GO:0004767 "sphingomyelin phosphodiesterase")]	0.00799607	1.70603
CG9466	CG9466	FBgn0032068	FBgn0032068	[(GO:0004559 "alpha-mannosidase") (GO:0005764 "lysosome")]	0.0079973	1.9763
CG4225	CG4225	FBgn0038376	FBgn0038376	[(GO:0004009 "ATP-binding cassette (ABC) transporter")]	0.00800256	1.22542
CG2559	Lsp1alpha	FBgn0002562	FBgn0002562	[(GO:0005576 "extracellular") (GO:0045735 "nutrient reservoir") (GO:0005616 "larval serum protein complex")]	0.00806938	1.65245
CG10514	CG10514	FBgn0039312	FBgn0039312	null	0.00827544	1.89897
CG2846	CG2846	FBgn0014930	FBgn0014930	null	0.00848564	1.34951
CG11797	Obp56a	FBgn0034468	FBgn0034468	null	0.00852237	1.35645
CG17814	Peritrophin-15a	FBgn0040959	FBgn0040959	null	0.00852728	1.41555
CG11147	CG11147	FBgn0031734	FBgn0031734	[(GO:0004009 "ATP-binding cassette (ABC) transporter")]	0.00856595	1.20855
CG1946	CG1946	FBgn0033216	FBgn0033216	null	0.00865961	1.18575
CG6287	CG6287	FBgn0032350	FBgn0032350	[(GO:0004617 "phosphoglycerate dehydrogenase")]	0.00866238	1.36024
CG11546	l(2)02045	FBgn0010504	FBgn0010504	[(GO:0008277 "regulation of G-protein coupled receptor protein signaling pathway") (GO:0016299 "regulator of G-protein signaling")]	0.00868348	1.33781
CG11291	CG11291	FBgn0034713	FBgn0034713	[(GO:0003869 "4-nitrophenylphosphatase")]	0.00868418	1.32065
CG9709	Acox57D-d	FBgn0034629	FBgn0034629	[(GO:0005777 "peroxisome") (GO:0003997 "acyl-CoA oxidase") (GO:0016401 "palmitoyl-CoA oxidase")]	0.00868875	1.7133
CG9864	CG9864	FBgn0034490	FBgn0034490	[(GO:0005316 "high affinity inorganic phosphate:sodium symporter")]	0.00869473	1.58419
CG14971	CG14971	FBgn0035449	FBgn0035449	null	0.00870706	1.24163
CG1982	Sodh-1	FBgn0024289	FBgn0024289	[(GO:0003939 "L-iditol 2-dehydrogenase")]	0.00876843	1.35308
CG9372	CG9372	FBgn0036891	FBgn0036891	[(GO:0008236 "serine-type peptidase")]	0.00880479	1.48289
CG3841	CG3841	FBgn0032131	FBgn0032131	[(GO:0004091 "carboxylesterase")]	0.00883417	1.59465
CG9107	CG9107	FBgn0031764	FBgn0031764	null	0.00883645	1.23828
CG18179	CG18179	FBgn0036023	FBgn0036023	null	0.00885079	1.30826
CG17896	EG:171D11.1	FBgn0023537	FBgn0023537	[(GO:0004491 "methylmalonate-semialdehyde dehydrogenase (acylating)")]	0.00893432	1.23916
CG14661	CG14661	FBgn0037288	FBgn0037288	null	0.00894947	1.65065
CG11151	CG11151	FBgn0030519	FBgn0030519	[(GO:0004303 "estradiol 17 beta-dehydrogenase")]	0.00905196	1.5032
CG9964	Cyp309a1	FBgn0031432	FBgn0031432	[(GO:0005792 "microsome") (GO:0015034 "cytochrome P450") (GO:0016020 "membrane")]	0.00907244	1.37928
CG17530	CG17530	FBgn0034340	FBgn0034340	[(GO:0004364 "glutathione transferase")]	0.00908121	1.29899
CG5661	Sema-5c	FBgn0028679	FBgn0028679	[(GO:0005886 "plasma membrane") (GO:0007411 "axon guidance")]	0.00914966	1.21511
CG15094	CG15094	FBgn0034392	FBgn0034392	[(GO:0005316 "high affinity inorganic phosphate:sodium symporter")]	0.00917869	1.16207
CG7170	CG7170	FBgn0035887	FBgn0035887	[(GO:0004263 "chymotrypsin")]	0.00923144	1.53858
CG11269	CG11269	FBgn0034700	FBgn0034700	null	0.00927455	1.1599
CG15556	CG15556	FBgn0039821	FBgn0039821	[(GO:0007186 "G-protein coupled receptor protein signaling pathway") (GO:0016021 "integral to membrane") (GO:0004930 "G-protein coupled receptor")]	0.00929629	1.2587
CG10863	BcDNA:GH10614	FBgn0027552	FBgn0027552	[(GO:0004032 "aldehyde reductase")]	0.00931371	1.48846
CG6644	Ugt35a	FBgn0026315	FBgn0026315	[(GO:0008194 "UDP-glycosyltransferase")]	0.00933605	1.48
CG17919	CG17919	FBgn0037433	FBgn0037433	[(GO:0008429 "phosphatidylethanolamine binding")]	0.00935692	1.36153
CG11309	CG11309	FBgn0037070	FBgn0037070	null	0.00943488	1.47792
CG14021	CG14021	FBgn0031702	FBgn0031702	null	0.00949276	1.28673
CG8827	Ance	FBgn0012037	FBgn0012037	[(GO:0005576 "extracellular") (GO:0008270 "zinc ion binding") (GO:0004246 "peptidyl-dipeptidase A") (GO:0008241 "peptidyl-dipeptidase")]	0.00950343	1.53034
CG9259	CG9259	FBgn0032913	FBgn0032913	null	0.00955129	2.05062
CG12800	Cyp6d4	FBgn0039006	FBgn0039006	[(GO:0005792 "microsome") (GO:0016020 "membrane") (GO:0015034 "cytochrome P450")]	0.00957709	1.50546
CG32573	CG32573	FBgn0052573	FBgn0052573	null	0.00960884	1.25699
CG31106	CG31106	FBgn0051106	FBgn0051106	null	0.00963812	1.35856
CG1809	CG1809	FBgn0033423	FBgn0033423	[(GO:0004035 "alkaline phosphatase")]	0.00969594	1.83547
CG13421	Obp57c	FBgn0034509	FBgn0034509	null	0.00971579	1.32388
CG7995	CG7995	FBgn0035266	FBgn0035266	[(GO:0004370 "glycerol kinase")]	0.00979893	1.30513
CG4715	CG4715	FBgn0031305	FBgn0031305	null	0.00989102	1.73403
CG9928	CG9928	FBgn0032472	FBgn0032472	null	0.00990914	1.42376
CG1471	CG1471	FBgn0039774	FBgn0039774	null	0.00993089	1.40595
