# Supplementary material for: Germline-dependent gene expression in distant non-gonadal somatic tissues of Drosophila
Source: BMC Genomics. 2010 Jun 1;11:346. doi: 10.1186/1471-2164-11-346 (PMC2887422; doi:10.1186/1471-2164-11-346)
Supplement: Additional file 3 — Genes preferentially expressed in germline-conditioned vs germline-naïve males. This file includes gene name, common gene symbol, a hyperlink to FlyBase ID and GO IDs and terms associated with each gene. Preferential expression is shown by p values derived from MAANOVA and fold change in expression levels between germline-conditioned vs -naïve males. [file 1471-2164-11-346-S3.XLS]

## Sheet: Sheet1
Gene Name	Gene Symbol	FlyBase ID	FlyBase ID	GO IDs and Terms	anova p value	Fold change: Germline-conditioned vs germline-naïve male
CG12304	CG12304	FBgn0036515	FBgn0036515	[(GO:0017101 "aminoacyl-tRNA synthetase multienzyme complex")]	0.000171783	1.11916
CG2846	CG2846	FBgn0014930	FBgn0014930	null	0.000176613	1.31005
CG2519	CG2519	FBgn0037336	FBgn0037336	null	0.00054818	1.16571
CG15625	CG15625	FBgn0031644	FBgn0031644	null	0.000630996	1.11046
CG11068	CG11068	FBgn0030536	FBgn0030536	null	0.000736238	1.44826
CG3213	CG3213	FBgn0031545	FBgn0031545	null	0.00151304	1.2005
CG5207	CG5207	FBgn0037889	FBgn0037889	null	0.00164114	1.28
CG11967	CG11967	FBgn0037646	FBgn0037646	null	0.00167446	1.2027
CG6130	CG6130	FBgn0038334	FBgn0038334	null	0.00168502	1.29025
CG7319	CG7319	FBgn0036197	FBgn0036197	[(GO:0016433 "rRNA (adenine) methyltransferase")]	0.00216248	1.31469
CG3001	Hex-A	FBgn0001186	FBgn0001186	[(GO:0004396 "hexokinase")]	0.00217551	1.20729
CG8813	CG8813	FBgn0031476	FBgn0031476	null	0.0022874	1.27671
CG10233	CG10233	FBgn0037302	FBgn0037302	null	0.00228975	1.22433
CG12470	EG:BACR37P7.5	FBgn0040371	FBgn0040371	null	0.00239349	1.20773
CG5772	Sur	FBgn0028675	FBgn0028675	[(GO:0008281 "sulfonylurea receptor") (GO:0008282 "ATP-sensitive potassium channel complex") (GO:0007507 "heart development")]	0.0024373	1.33717
CG11228	CG11228	FBgn0034453	FBgn0034453	[(GO:0006468 "protein amino acid phosphorylation") (GO:0004702 "receptor signaling protein serine/threonine kinase")]	0.00252992	1.14051
CG6083	CG6083	FBgn0036183	FBgn0036183	[(GO:0004032 "aldehyde reductase")]	0.00273174	1.13295
CG13904	CG13904	FBgn0035175	FBgn0035175	null	0.0028258	1.14242
CG17386	CG17386	FBgn0033936	FBgn0033936	null	0.0028367	1.23167
CG15887	CG15887	FBgn0038132	FBgn0038132	null	0.00292262	1.20574
CG11245	CG11245	FBgn0030388	FBgn0030388	null	0.0034125	1.37032
CG7998	CG7998	FBgn0038587	FBgn0038587	[(GO:0030060 "L-malate dehydrogenase") (GO:0005759 "mitochondrial matrix")]	0.00344817	1.2806
CG14933	CG14933	FBgn0040968	FBgn0040968	null	0.00386185	1.48709
CG7598	CG7598	FBgn0039689	FBgn0039689	[(GO:0005747 "respiratory chain complex I (sensu Eukarya)") (GO:0006120 "oxidative phosphorylation, NADH to ubiquinone") (GO:0003754 "chaperone")]	0.00386895	1.12367
CG33080	CG33080	FBgn0053080	FBgn0053080	[(GO:0017177 "alpha-glucosidase complex") (GO:0004558 "alpha-glucosidase")]	0.00392605	1.35903
CG12227	CG12227	FBgn0034863	FBgn0034863	[(GO:0004842 "ubiquitin-protein ligase") (GO:0000152 "nuclear ubiquitin ligase complex")]	0.00396823	1.29248
CG2183	CG2183	FBgn0033273	FBgn0033273	[(GO:0006298 "mismatch repair")]	0.00396977	1.40603
CG8994	exu	FBgn0000615	FBgn0000615	[(GO:0007283 "spermatogenesis") (GO:0005737 "cytoplasm") (GO:0008359 "regulation of pole plasm bicoid mRNA localization") (GO:0045450 "pole plasm bicoid mRNA localization") (GO:0007300 "nurse cell/oocyte transport")]	0.00399721	1.35743
CG2955	CG2955	FBgn0031585	FBgn0031585	[(GO:0005200 "structural constituent of cytoskeleton")]	0.00425866	1.32907
CG5125	ninaC	FBgn0002938	FBgn0002938	[(GO:0007604 "phototransduction, UV") (GO:0005737 "cytoplasm") (GO:0005860 "non-muscle myosin") (GO:0006468 "protein amino acid phosphorylation") (GO:0008570 "myosin ATPase") (GO:0007010 "cytoskeleton organization and biogenesis") (GO:0004702 "receptor signaling protein serine/threonine kinase") (GO:0008104 "protein localization") (GO:0016059 "deactivation of rhodopsin mediated signaling") (GO:00…	0.00446481	1.26286
CG14763	CG14763	FBgn0033243	FBgn0033243	[(GO:0008567 "dynein ATPase") (GO:0007018 "microtubule-based movement") (GO:0005875 "microtubule associated complex")]	0.00471805	1.24262
CG33175	spri	FBgn0030216	FBgn0030216	[(GO:0017016 "RAS interactor")]	0.00495454	1.32691
CG5818	mRpL4	FBgn0001995	FBgn0001995	[(GO:0006412 "protein biosynthesis") (GO:0005762 "mitochondrial large ribosomal subunit") (GO:0003735 "structural constituent of ribosome")]	0.00520842	1.2146
CG6754	nbs	FBgn0026198	FBgn0026198	null	0.00579556	1.34495
CG18316	CG18316	FBgn0033261	FBgn0033261	null	0.00582126	1.22553
CG10435	CG10435	FBgn0037539	FBgn0037539	null	0.00583008	1.22484
CG5226	CG5226	FBgn0034355	FBgn0034355	[(GO:0005215 "transporter")]	0.0060842	1.2224
CG8252	CG8252	FBgn0033344	FBgn0033344	null	0.0061664	1.31579
CG6355	EG:52C10.5	FBgn0028741	FBgn0028741	[(GO:0016310 "phosphorylation") (GO:0016308 "1-phosphatidylinositol-4-phosphate 5-kinase")]	0.00667159	1.17569
CG13933	CG13933	FBgn0035270	FBgn0035270	null	0.00668291	1.27065
CG14366	CG14366	FBgn0038176	FBgn0038176	null	0.00669445	1.18326
CG12690	CHES-1-like	FBgn0029504	FBgn0029504	[(GO:0003700 "transcription factor") (GO:0005634 "nucleus")]	0.00675127	1.20588
CG31948	CG31948	FBgn0051948	FBgn0051948	null	0.00696044	1.34703
CG6024	CG6024	FBgn0036202	FBgn0036202	null	0.00721196	1.37352
CG1639	l(1)10Bb	FBgn0001491	FBgn0001491	[(GO:0005634 "nucleus")]	0.00727304	1.18799
CG3234	tim	FBgn0014396	FBgn0014396	[(GO:0007623 "circadian rhythm") (GO:0005737 "cytoplasm") (GO:0030431 "sleep") (GO:0005634 "nucleus") (GO:0007617 "mating behavior") (GO:0045187 "regulation of sleep") (GO:0045475 "locomotor rhythm") (GO:0000122 "negative regulation of transcription from Pol II promoter") (GO:0008062 "eclosion rhythm") (GO:0006606 "protein-nucleus import")]	0.00728179	1.2658
CG12028	dib	FBgn0000449	FBgn0000449	[(GO:0005743 "mitochondrial inner membrane") (GO:0008362 "embryonic cuticle biosynthesis (sensu Insecta)") (GO:0008258 "head involution") (GO:0005739 "mitochondrion") (GO:0007391 "dorsal closure") (GO:0007494 "midgut development") (GO:0006697 "ecdysone biosynthesis") (GO:0015034 "cytochrome P450") (GO:0008205 "ecdysone metabolism")]	0.00780387	1.20699
CG14759	CG14759	FBgn0033278	FBgn0033278	null	0.00786634	1.41468
CG1884	CG1884	FBgn0033424	FBgn0033424	[(GO:0017163 "negative regulator of basal transcription")]	0.00791602	1.43533
CG8262	BcDNA:LD22033	FBgn0027513	FBgn0027513	null	0.0082301	1.19743
CG1969	CG1969	FBgn0039690	FBgn0039690	[(GO:0004343 "glucosamine-phosphate N-acetyltransferase")]	0.0083244	1.17001
CG7837	CG7837	FBgn0039696	FBgn0039696	null	0.00857374	1.42676
CG31385	CG31385	FBgn0051385	FBgn0051385	null	0.00877074	1.18073
CG7881	CG7881	FBgn0033048	FBgn0033048	[(GO:0005316 "high affinity inorganic phosphate:sodium symporter")]	0.00909892	1.4482
CG1499	CG1499	FBgn0039852	FBgn0039852	null	0.00941957	1.33923
CG5649	kin17	FBgn0024887	FBgn0024887	[(GO:0003677 "DNA binding")]	0.00956849	1.24078
CG2104	CG2104	FBgn0037365	FBgn0037365	[(GO:0008160 "protein tyrosine phosphatase activator")]	0.00967467	1.46339
CG7764	Tfb2	FBgn0036513	FBgn0036513	[(GO:0006367 "transcription initiation from Pol II promoter") (GO:0005675 "transcription factor TFIIH complex") (GO:0016251 "general RNA polymerase II transcription factor")]	0.00974249	1.30144
CG6999	CG6999	FBgn0030085	FBgn0030085	null	0.00978183	1.21125
CG16972	CG16972	FBgn0032481	FBgn0032481	null	0.0100739	1.17037
