# Supplementary material for: Germline-dependent gene expression in distant non-gonadal somatic tissues of Drosophila
Source: BMC Genomics. 2010 Jun 1;11:346. doi: 10.1186/1471-2164-11-346 (PMC2887422; doi:10.1186/1471-2164-11-346)
Supplement: Additional file 4 — Genes preferentially expressed in germline- naïve vs germline- conditioned males. This file includes gene name, common gene symbol, a hyperlink to FlyBase ID and GO IDs and terms associated with each gene. Preferential expression is shown by p values derived from MAANOVA and fold change in expression levels between germline- naïve vs - conditioned males. [file 1471-2164-11-346-S4.XLS]

## Sheet: Sheet1
Gene Name	Gene Symbol	FlyBase ID	FlyBase ID	GO IDs and Terms	anova p value	Fold change: Germline-naïve vs germline-conditioned male
CG6188	CG6188	FBgn0038074	FBgn0038074	[(GO:0017174 "glycine N-methyltransferase")]	0.000542056	1.64552
CG13373	CG13373	FBgn0029522	FBgn0029522	null	0.000562112	1.18865
CG1106	Gel	FBgn0010225	FBgn0010225	[(GO:0005576 "extracellular") (GO:0003779 "actin binding") (GO:0005829 "cytosol") (GO:0005884 "actin filament")]	0.00061162	1.37877
CG6806	Lsp2	FBgn0002565	FBgn0002565	[(GO:0005576 "extracellular") (GO:0045735 "nutrient reservoir") (GO:0005616 "larval serum protein complex")]	0.000614387	1.92867
CG5802	CG5802	FBgn0038863	FBgn0038863	[(GO:0005459 "UDP-galactose transporter")]	0.000639176	1.41125
CG3810	EG:86E4.2	FBgn0023511	FBgn0023511	[(GO:0004571 "mannosyl-oligosaccharide 1,2-alpha-mannosidase")]	0.000697883	1.29094
CG11440	CG11440	FBgn0037163	FBgn0037163	[(GO:0008195 "phosphatidate phosphatase") (GO:0016311 "dephosphorylation")]	0.000755718	1.18517
CG13218	CG13218	FBgn0033587	FBgn0033587	null	0.00111651	1.2742
CG17009	CG17009	FBgn0032104	FBgn0032104	null	0.00120911	1.72086
CG10475	CG10475	FBgn0035667	FBgn0035667	[(GO:0004252 "serine-type endopeptidase")]	0.00129403	1.59705
CG14877	CG14877	FBgn0038380	FBgn0038380	[(GO:0008075 "receptor guanylate cyclase")]	0.00138069	1.17866
CG1747	Sphk1	FBgn0030300	FBgn0030300	[(GO:0004143 "diacylglycerol kinase") (GO:0017050 "D-erythro-sphingosine kinase") (GO:0016310 "phosphorylation")]	0.00153567	1.12215
CG14650	CG14650	FBgn0037252	FBgn0037252	[(GO:0003773 "heat shock protein")]	0.00164017	1.07983
CG11909	CG11909	FBgn0039330	FBgn0039330	[(GO:0017177 "alpha-glucosidase complex") (GO:0004558 "alpha-glucosidase")]	0.0016421	1.43415
CG14333	CG14333	FBgn0038500	FBgn0038500	null	0.00178967	1.15258
CG7383	eg	FBgn0000560	FBgn0000560	[(GO:0004879 "ligand-dependent nuclear receptor") (GO:0003700 "transcription factor") (GO:0005634 "nucleus")]	0.00193399	1.11107
CG1079	BEST:HL04053	FBgn0026592	FBgn0026592	null	0.00217227	1.40668
CG2604	CG2604	FBgn0037298	FBgn0037298	null	0.00219476	1.33995
CG1461	CG1461	FBgn0030558	FBgn0030558	[(GO:0004838 "tyrosine aminotransferase")]	0.00223895	1.43909
CG12163	CG12163	FBgn0037303	FBgn0037303	[(GO:0016946 "cathepsin F")]	0.00231844	1.2015
CG12284	th	FBgn0003691	FBgn0003691	[(GO:0006915 "apoptosis") (GO:0006916 "anti-apoptosis") (GO:0008189 "apoptosis inhibitor")]	0.00231892	1.25536
CG16874	Vm32E	FBgn0014076	FBgn0014076	[(GO:0007305 "vitelline membrane formation") (GO:0008316 "structural constituent of vitelline membrane (sensu Insecta)")]	0.00234515	1.17345
CG3339	CG3339	FBgn0039510	FBgn0039510	[(GO:0003774 "motor") (GO:0005875 "microtubule associated complex") (GO:0005868 "cytoplasmic dynein complex") (GO:0008567 "dynein ATPase") (GO:0007018 "microtubule-based movement")]	0.00244419	1.1521
CG8952	CG8952	FBgn0030688	FBgn0030688	[(GO:0004252 "serine-type endopeptidase")]	0.00259826	1.45196
CG5910	CG5910	FBgn0036993	FBgn0036993	null	0.00280166	1.23265
CG2145	CG2145	FBgn0030251	FBgn0030251	[(GO:0008236 "serine-type peptidase")]	0.00306992	1.30647
CG9336	CG9336	FBgn0032897	FBgn0032897	null	0.00310828	1.31145
CG12963	CG12963	FBgn0034031	FBgn0034031	null	0.0033133	1.33054
CG2216	Fer1HCH	FBgn0015222	FBgn0015222	[(GO:0008198 "ferrous iron binding") (GO:0006879 "iron ion homeostasis") (GO:0008043 "ferritin complex")]	0.00358076	1.31955
CG1942	CG1942	FBgn0033215	FBgn0033215	null	0.00369112	1.47792
CG17896	EG:171D11.1	FBgn0023537	FBgn0023537	[(GO:0004491 "methylmalonate-semialdehyde dehydrogenase (acylating)")]	0.00384231	1.29548
CG1520	WASp	FBgn0024273	FBgn0024273	[(GO:0003779 "actin binding") (GO:0007423 "sensory organ development")]	0.00394743	1.13606
CG3669	CG3669	FBgn0039838	FBgn0039838	[(GO:0004089 "carbonate dehydratase")]	0.00396094	1.28691
CG10751	robl	FBgn0024196	FBgn0024196	[(GO:0005858 "axonemal dynein complex") (GO:0005875 "microtubule associated complex") (GO:0008567 "dynein ATPase") (GO:0007018 "microtubule-based movement")]	0.00406013	1.22396
CG11841	CG11841	FBgn0039628	FBgn0039628	[(GO:0004252 "serine-type endopeptidase")]	0.0041205	1.20196
CG8867	Ser4	FBgn0020906	FBgn0020906	[(GO:0004252 "serine-type endopeptidase") (GO:0008132 "pancreatic elastase")]	0.00413231	1.58469
CG15102	Jheh2	FBgn0034405	FBgn0034405	[(GO:0006719 "juvenile hormone catabolism") (GO:0008096 "juvenile hormone epoxide hydrolase") (GO:0004301 "epoxide hydrolase") (GO:0005792 "microsome")]	0.00420063	1.30938
CG6045	CG6045	FBgn0038349	FBgn0038349	[(GO:0004854 "xanthine dehydrogenase")]	0.00429153	1.21423
CG1250	sec23	FBgn0037357	FBgn0037357	[(GO:0007030 "Golgi organization and biogenesis") (GO:0006888 "ER to Golgi transport") (GO:0005783 "endoplasmic reticulum") (GO:0005096 "GTPase activator") (GO:0005795 "Golgi stack") (GO:0030138 "COPII-coated vesicle")]	0.00481703	1.24232
CG17084	CG17084	FBgn0035131	FBgn0035131	[(GO:0016021 "integral to membrane") (GO:0007186 "G-protein coupled receptor protein signaling pathway") (GO:0004930 "G-protein coupled receptor")]	0.00486934	1.14766
CG11878	CG11878	FBgn0039310	FBgn0039310	null	0.00505847	1.30772
CG2103	CG2103	FBgn0035375	FBgn0035375	[(GO:0004653 "polypeptide N-acetylgalactosaminyltransferase")]	0.005193	1.18843
CG9124	eIF-3p40	FBgn0022023	FBgn0022023	[(GO:0005829 "cytosol") (GO:0006413 "translational initiation") (GO:0003743 "translation initiation factor") (GO:0005852 "eukaryotic translation initiation factor 3 complex")]	0.00534429	1.1878
CG17549	CG17549	FBgn0032774	FBgn0032774	null	0.0054158	1.3971
CG8351	CG8351	FBgn0037632	FBgn0037632	[(GO:0005832 "chaperonine-containing T-complex") (GO:0003763 "chaperonin ATPase")]	0.00546281	1.24667
CG4933	CG4933	FBgn0036615	FBgn0036615	[(GO:0008450 "O-sialoglycoprotein endopeptidase")]	0.00560948	1.17359
CG1129	CG1129	FBgn0037279	FBgn0037279	[(GO:0004475 "mannose-1-phosphate guanylyltransferase")]	0.00562502	1.15302
CG3314	RpL7A	FBgn0014026	FBgn0014026	[(GO:0005840 "ribosome") (GO:0005842 "cytosolic large ribosomal subunit (sensu Eukarya)") (GO:0006412 "protein biosynthesis") (GO:0003735 "structural constituent of ribosome")]	0.0057011	1.35619
CG6066	CG6066	FBgn0039488	FBgn0039488	null	0.00574719	1.15829
CG3564	CG3564	FBgn0029709	FBgn0029709	[(GO:0030126 "COPI vesicle coat")]	0.0059341	1.20107
CG1128	alpha-Est9	FBgn0015577	FBgn0015577	[(GO:0004091 "carboxylesterase")]	0.00607879	1.24693
CG14426	nullo	FBgn0004143	FBgn0004143	[(GO:0005912 "adherens junction") (GO:0003779 "actin binding") (GO:0030036 "actin cytoskeleton organization and biogenesis") (GO:0005884 "actin filament") (GO:0045573 "cytokinesis, contractile ring assembly") (GO:0007043 "intercellular junction assembly")]	0.00608859	1.26264
CG1943	CG1943	FBgn0037468	FBgn0037468	null	0.00612084	1.35827
CG5527	CG5527	FBgn0039564	FBgn0039564	[(GO:0016511 "endothelin-converting enzyme")]	0.00620984	1.29841
CG3971	Baldspot	FBgn0036650	FBgn0036650	[(GO:0005886 "plasma membrane")]	0.00638229	1.30711
CG8282	CG8282	FBgn0032005	FBgn0032005	[(GO:0006886 "intracellular protein transport")]	0.00638876	1.32649
CG6409	CG6409	FBgn0036106	FBgn0036106	[(GO:0005783 "endoplasmic reticulum") (GO:0006506 "GPI anchor biosynthesis")]	0.00642331	1.22034
CG1131	alpha-Est10	FBgn0015569	FBgn0015569	[(GO:0004091 "carboxylesterase")]	0.00648001	1.33565
CG15517	CG15517	FBgn0039718	FBgn0039718	null	0.00650566	1.22763
CG10701	Moe	FBgn0011661	FBgn0011661	[(GO:0005886 "plasma membrane") (GO:0008092 "cytoskeletal protein binding") (GO:0045169 "fusome")]	0.00657426	1.32917
CG10374	Lsdp1	FBgn0039114	FBgn0039114	[(GO:0019915 "lipid storage")]	0.00659351	1.52815
CG30040	jeb	FBgn0033681	FBgn0033681	[(GO:0007509 "mesoderm migration") (GO:0005576 "extracellular") (GO:0007522 "visceral muscle development")]	0.00701763	1.17808
CG3530	BcDNA:GH04637	FBgn0028497	FBgn0028497	[(GO:0006470 "protein amino acid dephosphorylation") (GO:0008138 "protein tyrosine/serine/threonine phosphatase")]	0.00713881	1.2976
CG8560	CG8560	FBgn0035781	FBgn0035781	[(GO:0004180 "carboxypeptidase")]	0.007357	1.16986
CG18188	Damm	FBgn0033659	FBgn0033659	[(GO:0006915 "apoptosis") (GO:0006917 "induction of apoptosis") (GO:0004199 "caspase")]	0.00768902	1.3414
CG3380	CG3380	FBgn0034716	FBgn0034716	[(GO:0015347 "sodium-independent organic anion transporter")]	0.00775518	1.17679
CG5778	CG5778	FBgn0038930	FBgn0038930	null	0.00775671	1.18067
CG14985	CG14985	FBgn0035482	FBgn0035482	null	0.00780067	1.27725
CG8648	Fen1	FBgn0025832	FBgn0025832	[(GO:0004519 "endonuclease") (GO:0017108 "flap endonuclease") (GO:0006281 "DNA repair") (GO:0005634 "nucleus")]	0.00787337	1.2555
CG7170	CG7170	FBgn0035887	FBgn0035887	[(GO:0004263 "chymotrypsin")]	0.00788191	1.73907
CG11466	Cyp9f2	FBgn0038037	FBgn0038037	[(GO:0005792 "microsome") (GO:0016020 "membrane") (GO:0015034 "cytochrome P450")]	0.0079278	1.53007
CG8579	CG8579	FBgn0033319	FBgn0033319	[(GO:0004263 "chymotrypsin")]	0.00812123	1.56078
CG16747	guf	FBgn0014184	FBgn0014184	[(GO:0007422 "peripheral nervous system development") (GO:0030154 "cell differentiation") (GO:0008073 "ornithine decarboxylase inhibitor")]	0.0082199	1.51578
CG17453	Cyp317a1	FBgn0033982	FBgn0033982	[(GO:0015034 "cytochrome P450") (GO:0005792 "microsome") (GO:0016020 "membrane")]	0.00825116	1.18429
CG2046	CG2046	FBgn0037378	FBgn0037378	null	0.00828951	1.18867
CG18030	CG18030	FBgn0039778	FBgn0039778	[(GO:0004263 "chymotrypsin")]	0.00863247	1.81863
CG2254	CG2254	FBgn0029994	FBgn0029994	[(GO:0016491 "oxidoreductase")]	0.00865623	1.53945
CG10810	Drs	FBgn0010381	FBgn0010381	[(GO:0003799 "antifungal peptide") (GO:0006966 "antifungal humoral response (sensu Invertebrata)")]	0.00894575	1.84439
CG6483	CG6483	FBgn0035665	FBgn0035665	[(GO:0004252 "serine-type endopeptidase")]	0.00904937	1.56793
CG12391	CG12391	FBgn0033581	FBgn0033581	null	0.00925353	1.20084
CG12262	CG12262	FBgn0035811	FBgn0035811	[(GO:0005739 "mitochondrion") (GO:0003995 "acyl-CoA dehydrogenase")]	0.00939144	1.1994
CG2746	RpL19	FBgn0002607	FBgn0002607	[(GO:0005840 "ribosome") (GO:0005842 "cytosolic large ribosomal subunit (sensu Eukarya)") (GO:0006412 "protein biosynthesis") (GO:0003735 "structural constituent of ribosome")]	0.00942796	1.23277
CG15818	CG15818	FBgn0031910	FBgn0031910	null	0.00949102	1.21252
CG10790	Pig1	FBgn0003086	FBgn0003086	null	0.00950812	1.25595
CG4757	BcDNA:GH05741	FBgn0027584	FBgn0027584	[(GO:0004091 "carboxylesterase")]	0.00961023	1.30985
CG13185	CG13185	FBgn0033661	FBgn0033661	null	0.009649	1.37758
CG17646	CG17646	FBgn0031362	FBgn0031362	[(GO:0004009 "ATP-binding cassette (ABC) transporter")]	0.00982378	1.35016
