# Supplementary material for: Germline-dependent gene expression in distant non-gonadal somatic tissues of Drosophila
Source: BMC Genomics. 2010 Jun 1;11:346. doi: 10.1186/1471-2164-11-346 (PMC2887422; doi:10.1186/1471-2164-11-346)
Supplement: Additional file 5 — GO IDs and Terms over-represented in germline-conditioned females. This file includes GO terms over-represented, p value resulting from Fisher's Exact Test, common gene symbols associated with the term and number of genes per total number for each term [file 1471-2164-11-346-S5.XLS]

## Sheet: Sheet1
GO IDs and Terms over-represented in germline-conditioned females	p value (Fisher's Exact Test)	Gene Symbols assigned to GO term	Number of genes#Total number for Term
GO:0048869,%biological_process%cellular process%cellular developmental process; %biological_process%developmental process%cellular developmental process;	1.16e-16	csw;hsp83;cp38;rep1;sno;nos;nop60b;sep1;hsc70-4;br;cup;mical;exu;gro;pen;hmgd;rl;vm26aa;cp36;akt1;aly;mus209;osk;sns;tai;rab11;fax;l(2)01424;vn;rac1;kuk;lic;orb;fz;cyca;dec-1;vm34ca;vm32e;grp;sqz;akap200;raw	42#1105
GO:0048468,%biological_process%cellular process%cell development; %biological_process%cellular process%cellular developmental process%cell differentiation#cell development; %biological_process%developmental process%cellular developmental process%cell differentiation#cell development;	2.05e-14	csw;cp38;rep1;nos;nop60b;hsc70-4;br;cup;mical;exu;gro;pen;hmgd;rl;cp36;vm26aa;akt1;aly;mus209;osk;sns;tai;rab11;fax;l(2)01424;vn;rac1;lic;orb;vm34ca;cyca;dec-1;vm32e;sqz;akap200;raw	36#936
GO:0030154,%biological_process%cellular process%cellular developmental process%cell differentiation; %biological_process%developmental process%cellular developmental process%cell differentiation;	2.05e-14	csw;hsp83;cp38;rep1;sno;nos;nop60b;hsc70-4;br;cup;mical;exu;gro;pen;hmgd;rl;vm26aa;cp36;akt1;aly;mus209;osk;sns;tai;rab11;fax;l(2)01424;vn;rac1;lic;orb;fz;cyca;dec-1;vm34ca;vm32e;sqz;akap200;raw	39#1073
GO:0007292,%biological_process%reproduction%sexual reproduction%gamete generation%female gamete generation;	4.55e-12	mus209;csw;osk;cp38;tai;sno;nos;rab11;vn;rac1;lic;br;cup;orb;exu;kek1;pen;dec-1;cp36;vm26aa;vm34ca;vm32e;tbh;sqz	24#528
GO:0032502,%biological_process%developmental process;	4.55e-12	csw;pcm;glec;hsp83;cp38;rep1;sno;nos;mlc1;sip1;nop60b;otp;ran;sep1;mes-4;hsc70-4;br;cup;stc;mical;exu;gro;pen;hmgd;rl;vm26aa;cp36;akt1;aly;mus209;cycb;osk;sns;tai;rab11;fax;dhd;l(2)01424;cpb;vn;rac1;kuk;lic;gkt;orb;fz;vm32e;cyca;dec-1;vm34ca;grp;hsp26;sqz;perd;akap200;cks30a;raw;l(2)efl	58#2243
GO:0050789,%biological_process%biological regulation%regulation of biological process;	6.56e-12	csw;pcm;hsp83;rep1;sno;nos;tsg101;sip1;otp;ran;sh;disco-r;hsc70-4;br;cup;stc;exu;gro;rl;akt1;trf2;osk;tai;rab11;smg;vn;pep;cpb;rac1;aef1;lolal;orb;fz;kek1;cyca;tbh;grp;sqz;akap200;toe;cks30a;raw	42#1353
GO:0065007,%biological_process%biological regulation;	6.56e-12	csw;pcm;hsp83;rep1;sno;nos;tsg101;sip1;otp;ran;sh;cg17018;disco-r;hsc70-4;br;cup;stc;exu;gro;rl;akt1;trf2;osk;tai;rab11;smg;vn;pep;cpb;rac1;aef1;lic;lolal;orb;fz;kek1;cyca;tbh;grp;sqz;akap200;toe;cks30a;raw	44#1459
GO:0048477,%biological_process%reproduction%sexual reproduction%gamete generation%female gamete generation%oogenesis;	2.87e-11	mus209;csw;osk;cp38;tai;sno;nos;rab11;vn;rac1;lic;br;cup;orb;exu;kek1;pen;dec-1;cp36;vm26aa;vm34ca;vm32e;sqz	23#519
GO:0050794,%biological_process%biological regulation%regulation of biological process%regulation of cellular process; %biological_process%cellular process#regulation of cellular process;	5.59e-11	csw;rep1;sno;nos;tsg101;otp;disco-r;br;cup;stc;gro;rl;akt1;trf2;osk;tai;rab11;smg;vn;pep;cpb;rac1;aef1;orb;lolal;fz;kek1;cyca;grp;sqz;akap200;cks30a;toe;raw	34#1007
GO:0007276,%biological_process%reproduction%sexual reproduction%gamete generation;	1.21e-10	mus209;csw;osk;hsp83;cp38;tai;sno;nos;rab11;nop60b;vn;rac1;lic;br;cup;orb;exu;kek1;pen;vm32e;dec-1;cp36;vm26aa;vm34ca;tbh;sqz;aly	27#704
GO:0019953,%biological_process%reproduction%sexual reproduction;	5.45e-10	mus209;csw;osk;hsp83;cp38;tai;sno;nos;rab11;nop60b;vn;rac1;lic;br;cup;orb;exu;kek1;pen;vm32e;dec-1;cp36;vm26aa;vm34ca;tbh;sqz;aly	27#730
GO:0016043,%biological_process%cellular process%cellular component organization and biogenesis;	3.9e-09	csw;hsp83;rep1;nos;sip1;nop60b;nlp;ran;spel1;cg2093;hsc70-4;his2av;cup;mical;exu;gro;pen;hmgd;rl;cp36;vm26aa;akt1;aly;trf2;mus209;cycb;osk;sns;rab11;tim8;fax;t-cp1;vn;cpb;his3.3b;rac1;kuk;gkt;ntf-2;lolal;orb;fz;cyca;vm34ca;vm32e;grp;sqz;cks30a;raw	49#1962
GO:0048856,%biological_process%developmental process%anatomical structure development;	7.33e-09	csw;pcm;glec;hsp83;cp38;sno;nos;mlc1;sip1;otp;ran;hsc70-4;br;stc;mical;gro;pen;hmgd;rl;cp36;vm26aa;akt1;mus209;sns;rab11;fax;l(2)01424;vn;cpb;rac1;kuk;gkt;orb;fz;cyca;dec-1;vm34ca;vm32e;grp;sqz;perd;akap200;cks30a;raw	44#1685
GO:0009790,%biological_process%developmental process%embryonic development; %biological_process%developmental process%multicellular organismal development#embryonic development; %biological_process%multicellular organismal process%multicellular organismal development#embryonic development;	2.83e-07	csw;pcm;cycb;osk;hsp83;sno;nos;otp;dhd;hsc70-4;rac1;kuk;orb;exu;rl;cyca;grp;cks30a;raw;l(2)efl	20#532
GO:0007275,%biological_process%developmental process%multicellular organismal development; %biological_process%multicellular organismal process%multicellular organismal development;	3.83e-07	csw;pcm;glec;hsp83;sno;nos;mlc1;otp;sep1;mes-4;hsc70-4;br;cup;stc;mical;exu;gro;pen;hmgd;rl;akt1;cycb;osk;sns;rab11;dhd;fax;l(2)01424;vn;cpb;rac1;kuk;lic;gkt;orb;fz;cyca;hsp26;grp;sqz;perd;akap200;cks30a;raw;l(2)efl	45#1905
GO:0009653,%biological_process%developmental process%anatomical structure development#anatomical structure morphogenesis; %biological_process%developmental process%anatomical structure morphogenesis;	9.11e-07	csw;pcm;hsp83;cp38;sno;nos;sip1;ran;hsc70-4;br;mical;gro;pen;hmgd;rl;cp36;vm26aa;akt1;mus209;rab11;fax;vn;rac1;kuk;gkt;orb;fz;vm34ca;dec-1;vm32e;sqz;cks30a;raw	33#1218
GO:0005515,%molecular_function%binding%protein binding;	2.39e-06	csw;tai;nos;tim8;hsc70cb;nlp;smg;ran;sep1;t-cp1;cpb;vn;mes-4;hsc70-4;cup;mical;ntf-2;lolal;orb;gro;fz;pen;kek1;rl;akap200;aly;neuroligin;cks30a	28#974
GO:0010468,%biological_process%biological regulation%regulation of biological process%regulation of gene expression; %biological_process%gene expression#regulation of gene expression;	6.44e-06	pcm;osk;tai;sno;nos;smg;otp;disco-r;hsc70-4;br;cup;stc;aef1;orb;lolal;gro;rl;sqz;toe;trf2	20#595
GO:0000902,%biological_process%cellular process%cellular component organization and biogenesis%cellular structure morphogenesis%cell morphogenesis; %biological_process%developmental process%anatomical structure development#anatomical structure morphogenesis%cellular structure morphogenesis%cell morphogenesis; %biological_process%developmental process%anatomical structure morphogenesis%cellular st…	7.73e-06	csw;hsp83;nos;rab11;sip1;fax;ran;vn;hsc70-4;rac1;gkt;mical;gro;fz;hmgd;rl;akt1;sqz;raw	19#554
GO:0032989,%biological_process%cellular process%cellular component organization and biogenesis%cellular structure morphogenesis; %biological_process%developmental process%anatomical structure development#anatomical structure morphogenesis%cellular structure morphogenesis; %biological_process%developmental process%anatomical structure morphogenesis%cellular structure morphogenesis;	7.73e-06	csw;hsp83;nos;rab11;sip1;fax;ran;vn;hsc70-4;rac1;gkt;mical;gro;fz;hmgd;rl;akt1;sqz;raw	19#554
GO:0030707,%biological_process%cellular process%cell development%ovarian follicle cell development; %biological_process%cellular process%cellular developmental process%cell differentiation#cell development%ovarian follicle cell development; %biological_process%developmental process%cellular developmental process%cell differentiation#cell development%ovarian follicle cell development; %biological_…	3.81e-05	mus209;csw;rac1;cup;cp38;tai;vm32e;cp36;dec-1;vm26aa;vm34ca;vn	12#184
GO:0043062,%biological_process%cellular process%cellular component organization and biogenesis%extracellular structure organization and biogenesis;	3.94e-05	rac1;pen;nos;rab11;cp36;vm26aa;vm34ca;vm32e	8#69
GO:0030704,%biological_process%cellular process%cellular component organization and biogenesis%extracellular structure organization and biogenesis%extracellular matrix organization and biogenesis%vitelline membrane formation; %biological_process%reproduction%sexual reproduction%gamete generation%female gamete generation%oogenesis#vitelline membrane formation;	4.46e-05	vm32e;vm34ca;vm26aa;cp36	4#8
GO:0007305,%biological_process%cellular process%cell development%ovarian follicle cell development#chorion-containing eggshell formation#vitelline membrane formation in chorion-containing eggshell; %biological_process%cellular process%cellular component organization and biogenesis%extracellular structure organization and biogenesis%extracellular matrix organization and biogenesis%vitelline membra…	4.46e-05	vm32e;vm34ca;vm26aa;cp36	4#8
GO:0019222,%biological_process%biological regulation%regulation of biological process%regulation of metabolic process; %biological_process%metabolic process#regulation of metabolic process;	4.46e-05	osk;tai;nos;sno;smg;otp;cpb;pep;disco-r;br;cup;stc;aef1;lolal;orb;gro;rl;grp;sqz;toe;trf2	21#698
GO:0033036,%biological_process%localization%macromolecule localization;	9.68e-05	cup;ntf-2;orb;osk;exu;pen;fz;rab11;tim8;smg;akt1;akap200;cg2093;raw	14#283
GO:0032501,%biological_process%multicellular organismal process;	0.000110302	csw;pcm;glec;hsp83;sno;nos;mlc1;otp;sep1;sh;mes-4;hsc70-4;br;cup;stc;mical;exu;gro;pen;hmgd;rl;akt1;cycb;osk;sns;rab11;fax;dhd;l(2)01424;vn;cpb;rac1;kuk;lic;gkt;orb;fz;cyca;hsp26;tbh;grp;sqz;perd;akap200;cks30a;raw;l(2)efl	47#2373
GO:0006139,%biological_process%cellular process%cellular metabolic process%nucleobase, nucleoside, nucleotide and nucleic acid metabolic process; %biological_process%metabolic process%cellular metabolic process%nucleobase, nucleoside, nucleotide and nucleic acid metabolic process; %biological_process%metabolic process%primary metabolic process%nucleobase, nucleoside, nucleotide and nucleic acid m…	0.000110302	mus209;pcm;osk;tai;rep1;sno;nos;nop60b;nlp;smg;otp;spel1;pep;his3.3b;disco-r;mes-4;hsc70-4;his2av;br;stc;aef1;lolal;orb;gro;hmgd;rl;mus210;sqz;aly;toe;trf2	31#1303
GO:0030198,%biological_process%cellular process%cellular component organization and biogenesis%extracellular structure organization and biogenesis%extracellular matrix organization and biogenesis;	0.000110302	vm32e;vm34ca;vm26aa;cp36	4#10
GO:0003676,%molecular_function%binding%nucleic acid binding;	0.000140749	hr51;cg32767;orb2;nos;smg;otp;l(2)01424;cg17018;pep;his3.3b;disco-r;d1;his2av;br;cup;stc;aef1;orb;gro;hmgd;me31b;cg3800;mus210;sqz;aly;toe	26#1015
GO:0007304,%biological_process%cellular process%cell development%ovarian follicle cell development#chorion-containing eggshell formation; %biological_process%cellular process%cellular developmental process%cell differentiation#cell development%ovarian follicle cell development#chorion-containing eggshell formation; %biological_process%developmental process%anatomical structure development#anatomi…	0.000179922	mus209;rac1;cp38;cp36;dec-1;vm26aa;vm34ca;vm32e	8#88
GO:0048731,%biological_process%developmental process%anatomical structure development%system development; %biological_process%developmental process%multicellular organismal development#system development; %biological_process%multicellular organismal process%multicellular organismal development#system development;	0.000179922	csw;sns;glec;hsp83;sno;nos;rab11;mlc1;otp;fax;l(2)01424;cpb;vn;hsc70-4;rac1;br;stc;gkt;mical;gro;pen;fz;hmgd;rl;cyca;grp;akt1;sqz;perd;akap200;cks30a;raw	32#1393
GO:0008316,%molecular_function%structural molecule activity%structural constituent of vitelline membrane;	0.000179922	vm32e;vm34ca;vm26aa	3#4
GO:0030703,%biological_process%developmental process%anatomical structure development#anatomical structure morphogenesis#anatomical structure formation%eggshell formation; %biological_process%developmental process%anatomical structure formation%eggshell formation; %biological_process%developmental process%anatomical structure morphogenesis#anatomical structure formation%eggshell formation; %biolo…	0.000179922	mus209;rac1;cp38;cp36;dec-1;vm26aa;vm34ca;vm32e	8#89
GO:0045165,%biological_process%cellular process%cell fate commitment; %biological_process%cellular process%cellular developmental process%cell differentiation#cell fate commitment; %biological_process%developmental process%cellular developmental process%cell differentiation#cell fate commitment;	0.000206945	csw;br;orb;osk;fz;hsp83;sno;nos;rl;rab11;cyca;vn	12#227
GO:0031323,%biological_process%biological regulation%regulation of biological process%regulation of cellular process%regulation of cellular metabolic process; %biological_process%biological regulation%regulation of biological process%regulation of metabolic process%regulation of cellular metabolic process; %biological_process%cellular process%cellular metabolic process#regulation of cellular meta…	0.000228248	osk;tai;nos;sno;smg;otp;pep;disco-r;br;cup;stc;aef1;orb;lolal;gro;rl;sqz;toe;trf2	19#649
GO:0009948,%biological_process%developmental process%multicellular organismal development#pattern specification process%axis specification%anterior/posterior axis specification; %biological_process%developmental process%multicellular organismal development#pattern specification process%regionalization%anterior/posterior pattern formation#anterior/posterior axis specification; %biological_process%…	0.000240838	csw;lic;cup;orb;osk;exu;hsp83;nos;rl;rab11	10#157
GO:0005634,%cellular_component%cell#cell part%intracellular#intracellular part%intracellular organelle%intracellular membrane-bound organelle%nucleus; %cellular_component%cell#cell part%intracellular part%intracellular organelle%intracellular membrane-bound organelle%nucleus; %cellular_component%cell part%intracellular#intracellular part%intracellular organelle%intracellular membrane-bound organe…	0.000264531	hr51;sno;nop56;nop60b;nlp;otp;disco-r;mes-4;hsc70-4;d1;his2av;br;cup;stc;gro;pen;hmgd;rl;aly;trf2;cycb;tai;dhd;pep;aef1;kuk;lolal;cyca;grp;mus210;sqz;toe	32#1420
GO:0048646,%biological_process%developmental process%anatomical structure development#anatomical structure morphogenesis#anatomical structure formation; %biological_process%developmental process%anatomical structure formation; %biological_process%developmental process%anatomical structure morphogenesis#anatomical structure formation;	0.000264531	mus209;rac1;orb;pen;fz;cp38;rab11;vm32e;cp36;dec-1;vm26aa;vm34ca	12#235
GO:0005811,%cellular_component%cell#cell part%intracellular#intracellular part%cytoplasm#cytoplasmic part%lipid particle; %cellular_component%cell#cell part%intracellular#intracellular part%cytoplasmic part%lipid particle; %cellular_component%cell#cell part%intracellular part%cytoplasm#cytoplasmic part%lipid particle; %cellular_component%cell#cell part%intracellular part%cytoplasmic part%lipid pa…	0.000313125	hsc70-4;his2av;alt;kuk;acon;pen;rab11;ran;akap200	9#129
GO:0007399,%biological_process%developmental process%anatomical structure development%system development%nervous system development; %biological_process%developmental process%multicellular organismal development#system development%nervous system development; %biological_process%multicellular organismal process%multicellular organismal development#system development%nervous system development;	0.00040988	hsc70-4;csw;rac1;stc;br;gkt;mical;gro;hmgd;glec;nos;cyca;otp;fax;sqz;vn;raw	17#565
GO:0006996,%biological_process%cellular process%cellular component organization and biogenesis%organelle organization and biogenesis;	0.000526197	mus209;cycb;osk;hsp83;rep1;rab11;tim8;nop60b;nlp;ran;spel1;cpb;his3.3b;his2av;rac1;kuk;lolal;gro;fz;hmgd;cyca;grp;aly;cks30a	24#962
GO:0009952,%biological_process%developmental process%multicellular organismal development#pattern specification process%regionalization%anterior/posterior pattern formation; %biological_process%developmental process%pattern specification process%regionalization%anterior/posterior pattern formation; %biological_process%multicellular organismal process%multicellular organismal development#pattern s…	0.000623442	csw;lic;cup;orb;osk;exu;hsp83;nos;rl;rab11	10#178
GO:0051246,%biological_process%biological regulation%regulation of biological process%regulation of metabolic process%regulation of protein metabolic process; %biological_process%metabolic process%macromolecule metabolic process%protein metabolic process#regulation of protein metabolic process; %biological_process%metabolic process%primary metabolic process%protein metabolic process#regulation of…	0.000812828	cup;orb;osk;nos;sno;grp;smg;cpb	8#113
GO:0007314,%biological_process%cellular process%cell development%germ cell development%oocyte development#oocyte construction#oocyte axis determination#oocyte anterior/posterior axis determination; %biological_process%cellular process%cell development%oocyte construction#oocyte axis determination#oocyte anterior/posterior axis determination; %biological_process%cellular process%cellular developme…	0.00112527	nos;rab11;lic;cup;orb;osk;exu	7#87
GO:0019219,%biological_process%biological regulation%regulation of biological process%regulation of cellular process%regulation of cellular metabolic process%regulation of nucleobase, nucleoside, nucleotide and nucleic acid metabolic process; %biological_process%biological regulation%regulation of biological process%regulation of metabolic process%regulation of cellular metabolic process%regulati…	0.0011576	osk;tai;nos;sno;smg;otp;pep;disco-r;br;stc;aef1;lolal;gro;rl;sqz;toe;trf2	17#598
GO:0006417,%biological_process%biological regulation%regulation of biological process%regulation of cellular process%regulation of cellular metabolic process%regulation of cellular biosynthetic process%regulation of translation; %biological_process%biological regulation%regulation of biological process%regulation of gene expression%regulation of translation; %biological_process%biological regulat…	0.00134137	nos;cup;smg;orb;osk	5#38
GO:0048519,%biological_process%biological regulation%regulation of biological process%negative regulation of biological process;	0.00150983	aef1;cup;lolal;gro;kek1;rep1;nos;rl;cyca;tsg101;smg;grp;akt1;vn;cpb	15#431
GO:0031326,%biological_process%biological regulation%regulation of biological process%regulation of cellular process%regulation of cellular metabolic process%regulation of cellular biosynthetic process; %biological_process%biological regulation%regulation of biological process%regulation of metabolic process%regulation of biosynthetic process%regulation of cellular biosynthetic process; %biologic…	0.0020647	nos;cup;smg;orb;osk	5#42
GO:0009889,%biological_process%biological regulation%regulation of biological process%regulation of metabolic process%regulation of biosynthetic process; %biological_process%metabolic process%biosynthetic process#regulation of biosynthetic process; %biological_process%metabolic process#regulation of metabolic process%regulation of biosynthetic process;	0.0020647	nos;cup;smg;orb;osk	5#42
GO:0009798,%biological_process%developmental process%multicellular organismal development#pattern specification process%axis specification; %biological_process%developmental process%pattern specification process%axis specification; %biological_process%multicellular organismal process%multicellular organismal development#pattern specification process%axis specification;	0.00214226	csw;lic;cup;orb;osk;exu;hsp83;nos;rl;rab11	10#210
GO:0006950,%biological_process%response to stimulus%response to stress;	0.00218583	mus209;hsc70-4;gsts1;hsp67bc;hsp83;grp;hsp26;mus210;spel1;l(2)efl	10#211
GO:0048523,%biological_process%biological regulation%regulation of biological process%negative regulation of biological process%negative regulation of cellular process; %biological_process%biological regulation%regulation of biological process%regulation of cellular process%negative regulation of cellular process; %biological_process%cellular process#regulation of cellular process%negative regula…	0.0026669	aef1;cup;lolal;gro;kek1;rep1;nos;rl;cyca;smg;grp;akt1;vn;cpb	14#406
GO:0006916,%biological_process%biological regulation%regulation of biological process%negative regulation of biological process%negative regulation of cellular process%negative regulation of programmed cell death%negative regulation of apoptosis%anti-apoptosis; %biological_process%biological regulation%regulation of biological process%regulation of cellular process%negative regulation of cellular…	0.0026669	rep1;rl;akt1;vn	4#24
GO:0007173,%biological_process%cellular process%cell communication%signal transduction%cell surface receptor linked signal transduction%enzyme linked receptor protein signaling pathway%transmembrane receptor protein tyrosine kinase signaling pathway%epidermal growth factor receptor signaling pathway;	0.00346263	sno;rl;csw;kek1;vn	5#48
GO:0042706,%biological_process%cellular process%cell fate commitment%photoreceptor cell fate commitment%eye photoreceptor cell fate commitment; %biological_process%cellular process%cellular developmental process%cell differentiation#cell fate commitment%photoreceptor cell fate commitment%eye photoreceptor cell fate commitment; %biological_process%cellular process%cellular developmental process%ce…	0.00346263	rl;csw;br;fz;hsp83	5#48
GO:0046552,%biological_process%cellular process%cell fate commitment%photoreceptor cell fate commitment; %biological_process%cellular process%cellular developmental process%cell differentiation#cell fate commitment%photoreceptor cell fate commitment; %biological_process%cellular process%cellular developmental process%cell differentiation%photoreceptor cell differentiation#photoreceptor cell fate …	0.00371544	rl;csw;br;fz;hsp83	5#49
GO:0000578,%biological_process%developmental process%embryonic development#embryonic pattern specification%embryonic axis specification; %biological_process%developmental process%multicellular organismal development#embryonic development#embryonic pattern specification%embryonic axis specification; %biological_process%developmental process%multicellular organismal development#pattern specificatio…	0.00371544	rl;nos;csw;orb;osk;hsp83	6#77
GO:0065008,%biological_process%biological regulation%regulation of biological quality;	0.00383597	rac1;osk;rl;rab11;akt1;smg;cg17018;cpb;raw	9#187
GO:0044464,%cellular_component%cell#cell part; %cellular_component%cell part;	0.00399367	cg32245;glec;hsp83;nos;nlp;ran;mes-4;d1;his2av;br;stc;mical;pen;hmgd;rl;akt1;aly;trf2;yin;osk;tai;rab11;dhd;t-cp1;pep;cpb;his3.3b;aef1;lolal;cyca;grp;mus210;perd;akap200;toe;csw;pcm;hr51;sno;mlc1;fr;nop56;otp;nop60b;sh;sep1;hsc70-4;disco-r;cup;acon;gro;exu;cg9013;mus209;cycb;sns;tim8;smg;l(2)01424;vn;rac1;kuk;alt;orb;fz;kek1;sqz	67#4358
GO:0005623,%cellular_component%cell;	0.00399367	cg32245;glec;hsp83;nos;nlp;ran;mes-4;d1;his2av;br;stc;mical;pen;hmgd;rl;akt1;aly;trf2;yin;osk;tai;rab11;dhd;t-cp1;pep;cpb;his3.3b;aef1;lolal;cyca;grp;mus210;perd;akap200;toe;csw;pcm;hr51;sno;mlc1;fr;nop56;otp;nop60b;sh;sep1;hsc70-4;disco-r;cup;acon;gro;exu;cg9013;mus209;cycb;sns;tim8;smg;l(2)01424;vn;rac1;kuk;alt;orb;fz;kek1;sqz	67#4358
GO:0007169,%biological_process%cellular process%cell communication%signal transduction%cell surface receptor linked signal transduction%enzyme linked receptor protein signaling pathway%transmembrane receptor protein tyrosine kinase signaling pathway;	0.00399367	sno;rl;csw;akt1;kek1;vn;hsp83	7#112
GO:0001751,%biological_process%cellular process%cellular developmental process%cell differentiation%photoreceptor cell differentiation%eye photoreceptor cell differentiation%compound eye photoreceptor cell differentiation; %biological_process%developmental process%anatomical structure development#anatomical structure morphogenesis%metamorphosis#imaginal disc morphogenesis%eye-antennal disc morpho…	0.00438676	rl;csw;rab11;rac1;br;fz;hsp83	7#114
GO:0007015,%biological_process%cellular process%cellular component organization and biogenesis%organelle organization and biogenesis%cytoskeleton organization and biogenesis%actin filament-based process%actin cytoskeleton organization and biogenesis%actin filament organization;	0.00445778	rac1;ran;gro;cpb;fz;hsp83	6#81
GO:0009408,%biological_process%response to stimulus%response to abiotic stimulus%response to temperature stimulus%response to heat; %biological_process%response to stimulus%response to stress%response to heat;	0.00478505	hsc70-4;hsp26;hsp67bc;l(2)efl;hsp83	5#53
GO:0044424,%cellular_component%cell#cell part%intracellular#intracellular part; %cellular_component%cell#cell part%intracellular part; %cellular_component%cell part%intracellular#intracellular part; %cellular_component%cell part%intracellular part;	0.00478505	csw;pcm;hr51;hsp83;sno;nos;mlc1;nop56;nop60b;nlp;otp;ran;sep1;disco-r;mes-4;hsc70-4;d1;his2av;acon;br;cup;stc;mical;exu;gro;pen;hmgd;rl;cg9013;aly;trf2;mus209;cycb;osk;tai;rab11;tim8;smg;dhd;l(2)01424;t-cp1;pep;cpb;his3.3b;alt;kuk;aef1;lolal;orb;fz;cyca;mus210;grp;sqz;akap200;toe	56#3454
GO:0005622,%cellular_component%cell#cell part%intracellular; %cellular_component%cell part%intracellular;	0.00523186	csw;pcm;hr51;hsp83;sno;nos;mlc1;nop56;nop60b;nlp;otp;ran;sep1;disco-r;mes-4;hsc70-4;d1;his2av;acon;br;cup;stc;mical;exu;gro;pen;hmgd;rl;cg9013;aly;trf2;mus209;cycb;osk;tai;rab11;tim8;smg;dhd;l(2)01424;t-cp1;pep;cpb;his3.3b;alt;kuk;aef1;lolal;orb;fz;cyca;mus210;grp;sqz;akap200;toe	56#3465
GO:0050793,%biological_process%biological regulation%regulation of biological process%regulation of developmental process; %biological_process%developmental process#regulation of developmental process;	0.0053059	csw;rac1;br;hsp83;rl;akt1;sip1;ran;raw	9#199
GO:0046011,%biological_process%biological regulation%regulation of biological process%regulation of cellular process%regulation of cellular metabolic process%regulation of cellular biosynthetic process%regulation of translation%regulation of oskar mRNA translation; %biological_process%biological regulation%regulation of biological process%regulation of gene expression%regulation of translation%re…	0.0056261	cup;orb;osk	3#13
GO:0008104,%biological_process%localization%macromolecule localization%protein localization;	0.0056261	ntf-2;osk;pen;fz;tim8;akt1;akap200;raw;cg2093	9#202
GO:0051179,%biological_process%localization;	0.0056261	csw;cycb;osk;tai;nos;rab11;tim8;smg;sh;t-cp1;cg17018;vn;cg2093;hsc70-4;rac1;cup;mical;ntf-2;orb;exu;fz;pen;cg9013;akt1;akap200;raw	26#1229
GO:0007309,%biological_process%cellular process%cell development%germ cell development%oocyte development#oocyte construction#oocyte axis determination; %biological_process%cellular process%cell development%oocyte construction#oocyte axis determination; %biological_process%cellular process%cellular developmental process%cell differentiation#cell development%germ cell development%oocyte developmen…	0.0056261	nos;rab11;lic;cup;orb;osk;exu	7#122
GO:0022606,%biological_process%cellular process%cellular component organization and biogenesis%cellular structure morphogenesis%cell morphogenesis#establishment and/or maintenance of cell polarity%establishment of cell polarity%establishment of proximal/distal cell polarity; %biological_process%cellular process%establishment and/or maintenance of cell polarity%establishment of cell polarity%estab…	0.0056261	rac1;fz	2#3
GO:0003680,%molecular_function%binding%nucleic acid binding%DNA binding%sequence-specific DNA binding%AT DNA binding;	0.0056261	d1;hmgd	2#3
GO:0007349,%biological_process%cellular process%cellular developmental process%cellularization; %biological_process%developmental process%cellular developmental process%cellularization; %biological_process%developmental process%multicellular organismal development#cellularization; %biological_process%multicellular organismal process%multicellular organismal development#cellularization;	0.00624906	rab11;kuk;grp;sep1;osk;pen	6#89
GO:0007308,%biological_process%cellular process%cell development%germ cell development%oocyte development#oocyte construction; %biological_process%cellular process%cell development%oocyte construction; %biological_process%cellular process%cellular developmental process%cell differentiation#cell development%germ cell development%oocyte development#oocyte construction; %biological_process%cellular …	0.00624906	nos;rab11;lic;cup;orb;osk;exu	7#125
GO:0001754,%biological_process%cellular process%cellular developmental process%cell differentiation%photoreceptor cell differentiation%eye photoreceptor cell differentiation; %biological_process%developmental process%anatomical structure development#anatomical structure morphogenesis%organ morphogenesis%eye morphogenesis#eye photoreceptor cell differentiation; %biological_process%developmental pr…	0.00624906	rl;csw;rab11;rac1;br;fz;hsp83	7#125
GO:0045495,%cellular_component%cell#cell part%intracellular#intracellular part%cytoplasm%pole plasm; %cellular_component%cell#cell part%intracellular part%cytoplasm%pole plasm; %cellular_component%cell part%intracellular#intracellular part%cytoplasm%pole plasm; %cellular_component%cell part%intracellular part%cytoplasm%pole plasm;	0.00635288	nos;cycb;osk	3#14
GO:0003002,%biological_process%developmental process%multicellular organismal development#pattern specification process%regionalization; %biological_process%developmental process%pattern specification process%regionalization; %biological_process%multicellular organismal process%multicellular organismal development#pattern specification process%regionalization;	0.00662181	csw;lic;cup;orb;osk;exu;fz;hsp83;nos;rl;rab11;otp;vn	13#407
GO:0009266,%biological_process%response to stimulus%response to abiotic stimulus%response to temperature stimulus;	0.00686634	hsc70-4;hsp26;hsp67bc;l(2)efl;hsp83	5#60
GO:0048599,%biological_process%cellular process%cell development%germ cell development%oocyte development; %biological_process%cellular process%cellular developmental process%cell differentiation#cell development%germ cell development%oocyte development; %biological_process%cellular process%cellular developmental process%cell differentiation%oocyte differentiation#oocyte development; %biological_…	0.00686634	nos;rab11;lic;cup;orb;osk;exu	7#128
GO:0019094,%biological_process%cellular process%cell development%germ cell development%oocyte development#oocyte construction#oocyte axis determination#oocyte anterior/posterior axis determination#pole plasm assembly#pole plasm RNA localization%pole plasm mRNA localization; %biological_process%cellular process%cell development%oocyte construction#oocyte axis determination#oocyte anterior/posterio…	0.00723829	rab11;cup;orb;osk;exu	5#61
GO:0007281,%biological_process%cellular process%cell development%germ cell development; %biological_process%cellular process%cellular developmental process%cell differentiation#cell development%germ cell development; %biological_process%developmental process%cellular developmental process%cell differentiation#cell development%germ cell development; %biological_process%reproduction%sexual reproduc…	0.00723829	nos;rab11;lic;cup;nop60b;orb;osk;exu	8#170
GO:0007316,%biological_process%cellular process%cell development%germ cell development%oocyte development#oocyte construction#oocyte axis determination#oocyte anterior/posterior axis determination#pole plasm assembly#pole plasm RNA localization; %biological_process%cellular process%cell development%oocyte construction#oocyte axis determination#oocyte anterior/posterior axis determination#pole pla…	0.00769278	rab11;cup;orb;osk;exu	5#62
GO:0022603,%biological_process%biological regulation%regulation of biological process%regulation of developmental process%regulation of anatomical structure morphogenesis; %biological_process%developmental process#regulation of developmental process%regulation of anatomical structure morphogenesis;	0.00815884	rac1;sip1;akt1;ran;raw;hsp83	6#96
GO:0008360,%biological_process%biological regulation%regulation of biological process%regulation of developmental process%regulation of anatomical structure morphogenesis%regulation of cell morphogenesis%regulation of cell shape; %biological_process%cellular process%cellular component organization and biogenesis%cellular structure morphogenesis%cell morphogenesis#regulation of cell morphogenesis%…	0.00815884	rac1;sip1;akt1;ran;raw;hsp83	6#96
GO:0022604,%biological_process%biological regulation%regulation of biological process%regulation of developmental process%regulation of anatomical structure morphogenesis%regulation of cell morphogenesis; %biological_process%cellular process%cellular component organization and biogenesis%cellular structure morphogenesis%cell morphogenesis#regulation of cell morphogenesis; %biological_process%deve…	0.00815884	rac1;sip1;akt1;ran;raw;hsp83	6#96
GO:0007306,%biological_process%cellular process%cell development%ovarian follicle cell development#chorion-containing eggshell formation#eggshell chorion formation; %biological_process%cellular process%cellular developmental process%cell differentiation#cell development%ovarian follicle cell development#chorion-containing eggshell formation#eggshell chorion formation; %biological_process%developm…	0.00836601	mus209;rac1;dec-1;cp36;cp38	5#64
GO:0031124,%biological_process%cellular process%cellular metabolic process%nucleobase, nucleoside, nucleotide and nucleic acid metabolic process%RNA metabolic process%mRNA metabolic process%mRNA processing%mRNA 3'-end processing; %biological_process%cellular process%cellular metabolic process%nucleobase, nucleoside, nucleotide and nucleic acid metabolic process%RNA metabolic process%RNA processin…	0.00836601	nos;smg;orb	3#16
GO:0016538,%molecular_function%enzyme regulator activity%kinase regulator activity%protein kinase regulator activity%cyclin-dependent protein kinase regulator activity;	0.00836601	cycb;cyca;cks30a	3#16
GO:0045449,%biological_process%biological regulation%regulation of biological process%regulation of cellular process%regulation of cellular metabolic process%regulation of nucleobase, nucleoside, nucleotide and nucleic acid metabolic process%regulation of transcription; %biological_process%biological regulation%regulation of biological process%regulation of gene expression%regulation of transcrip…	0.00873751	disco-r;aef1;stc;br;lolal;gro;tai;nos;rl;sno;otp;sqz;toe;trf2	14#523
GO:0007389,%biological_process%developmental process%multicellular organismal development#pattern specification process; %biological_process%developmental process%pattern specification process; %biological_process%multicellular organismal process%multicellular organismal development#pattern specification process;	0.00877362	csw;lic;cup;orb;osk;exu;fz;hsp83;nos;rl;rab11;otp;vn	13#426
GO:0043488,%biological_process%biological regulation%regulation of biological process%regulation of cellular process%regulation of cellular metabolic process%regulation of nucleobase, nucleoside, nucleotide and nucleic acid metabolic process%regulation of RNA metabolic process%regulation of RNA stability%regulation of mRNA stability; %biological_process%biological regulation%regulation of biologi…	0.00882959	smg;osk	2#4
GO:0043487,%biological_process%biological regulation%regulation of biological process%regulation of cellular process%regulation of cellular metabolic process%regulation of nucleobase, nucleoside, nucleotide and nucleic acid metabolic process%regulation of RNA metabolic process%regulation of RNA stability; %biological_process%biological regulation%regulation of biological process%regulation of met…	0.00882959	smg;osk	2#4
GO:0009994,%biological_process%cellular process%cellular developmental process%cell differentiation%oocyte differentiation; %biological_process%developmental process%cellular developmental process%cell differentiation%oocyte differentiation; %biological_process%reproduction%sexual reproduction%gamete generation%female gamete generation%oogenesis#oocyte differentiation;	0.00882959	nos;rab11;lic;cup;orb;osk;exu	7#137
GO:0046530,%biological_process%cellular process%cellular developmental process%cell differentiation%photoreceptor cell differentiation; %biological_process%developmental process%cellular developmental process%cell differentiation%photoreceptor cell differentiation;	0.00910829	rl;csw;rab11;rac1;br;fz;hsp83	7#138
GO:0006403,%biological_process%localization%macromolecule localization%RNA localization;	0.00910829	rab11;cup;smg;orb;osk;exu	6#100
GO:0031123,%biological_process%cellular process%cellular metabolic process%nucleobase, nucleoside, nucleotide and nucleic acid metabolic process%RNA metabolic process%RNA processing%RNA 3'-end processing; %biological_process%gene expression#RNA processing%RNA 3'-end processing; %biological_process%metabolic process%cellular metabolic process%nucleobase, nucleoside, nucleotide and nucleic acid met…	0.0091516	nos;smg;orb	3#17
GO:0012501,%biological_process%cellular process%cell development#cell death%programmed cell death; %biological_process%cellular process%cellular developmental process%cell death%programmed cell death; %biological_process%cellular process%cellular developmental process%cell differentiation#cell development#cell death%programmed cell death; %biological_process%developmental process%cellular develop…	0.0091516	rep1;rl;br;akt1;l(2)01424;akap200;vn;raw	8#181
GO:0030036,%biological_process%cellular process%cellular component organization and biogenesis%organelle organization and biogenesis%cytoskeleton organization and biogenesis%actin filament-based process%actin cytoskeleton organization and biogenesis;	0.0091516	rab11;rac1;ran;gro;cpb;fz;hsp83	7#139
GO:0048522,%biological_process%biological regulation%regulation of biological process%positive regulation of biological process%positive regulation of cellular process; %biological_process%biological regulation%regulation of biological process%regulation of cellular process%positive regulation of cellular process; %biological_process%cellular process#regulation of cellular process%positive regula…	0.00936502	sno;rl;br;akt1;orb;osk;cks30a;vn	8#182
GO:0030029,%biological_process%cellular process%cellular component organization and biogenesis%organelle organization and biogenesis%cytoskeleton organization and biogenesis%actin filament-based process;	0.00936502	rab11;rac1;ran;gro;cpb;fz;hsp83	7#140
GO:0007351,%biological_process%developmental process%embryonic development#embryonic pattern specification%blastoderm segmentation#tripartite regional subdivision; %biological_process%developmental process%multicellular organismal development#embryonic development#embryonic pattern specification%blastoderm segmentation#tripartite regional subdivision; %biological_process%developmental process%mul…	0.00955134	rl;nos;csw;osk;hsp83	5#68
GO:0008595,%biological_process%developmental process%embryonic development#embryonic pattern specification%blastoderm segmentation#tripartite regional subdivision#determination of anterior/posterior axis, embryo; %biological_process%developmental process%embryonic development#embryonic pattern specification%embryonic axis specification%determination of anterior/posterior axis, embryo; %biological…	0.00955134	rl;nos;csw;osk;hsp83	5#68
GO:0008219,%biological_process%cellular process%cell development#cell death; %biological_process%cellular process%cellular developmental process%cell death; %biological_process%cellular process%cellular developmental process%cell differentiation#cell development#cell death; %biological_process%developmental process%cellular developmental process%cell death; %biological_process%developmental proce…	0.00968512	rep1;rl;br;akt1;l(2)01424;akap200;vn;raw	08#184
GO:0016265,%biological_process%developmental process%death;	0.00992892	rep1;rl;br;akt1;l(2)01424;akap200;vn;raw	08#185
GO:0007315,%biological_process%cellular process%cell development%germ cell development%oocyte development#oocyte construction#oocyte axis determination#oocyte anterior/posterior axis determination#pole plasm assembly; %biological_process%cellular process%cell development%oocyte construction#oocyte axis determination#oocyte anterior/posterior axis determination#pole plasm assembly; %biological_pro…	0.00992892	rab11;cup;orb;osk;exu	05#69
