# Supplementary material for: Germline-dependent gene expression in distant non-gonadal somatic tissues of Drosophila
Source: BMC Genomics. 2010 Jun 1;11:346. doi: 10.1186/1471-2164-11-346 (PMC2887422; doi:10.1186/1471-2164-11-346)
Supplement: Additional file 6 — GO IDs and Terms over-represented in germline-naive females. This file includes GO terms over-represented, p value resulting from Fisher's Exact Test, common gene symbols associated with the term and number of genes per total number for each term [file 1471-2164-11-346-S6.XLS]

## Sheet: Sheet1
GO IDs and Terms over-and under-represented in germline-naïve females	p value (Fisher's Exact Test)	Gene Symbols assigned to GO term	Number of genes#Total number for Term
GO:0016491,%molecular_function%catalytic activity%oxidoreductase activity;	7.30126e-17	cg6287;cyp309a1;thiolase;cg1544;sod;cyp9h1;cg4685;cg11236;cg9509;cyp6d4;arc42;cyp12a5;cyp6d2;acox57d-d;cg17856;gpdh;acox57d-p;cg11151;cg17896;cyp6d5;men;cg9512;cyp9f2;cg10863;zw;scu;fmo-2;cyt-b5;cg33099;cg2254;uro;pxn;cg31674;cg1444;cg8665;sodh-1;idh	37#541
GO:0009653,%biological_process%developmental process%anatomical structure development#anatomical structure morphogenesis; %biological_process%developmental process%anatomical structure morphogenesis;	-0.00752891	tal;pi3k21b;sema-5c;arc42;ance	5#1218
GO:0016043,%biological_process%cellular process%cellular component organization and biogenesis;	-0.00544387	rps18;his4r;rpl40;eif-5a;sir2;ance;cdase;pi3k21b;lerp;sema-5c;grp;arc42;ald;nc2beta	14#1962
GO:0003676,%molecular_function%binding%nucleic acid binding;	-0.00436164	his4r;eif-5a	2#1015
GO:0032502,%biological_process%developmental process;	-0.00336789	myo61f;comm3;sir2;tal;pi3k21b;dat;cg3987;sod;cg9509;ance;eif-5a;grp;sema-5c;eas;arc42;ald;cg10992	17#2243
GO:0043283,%biological_process%metabolic process%macromolecule metabolic process%biopolymer metabolic process;	-0.00308831	his4r;rpl40;sir2;pi3k21b;cg10333;grp;arc42;ald;nc2beta	9#1657
GO:0005634,%cellular_component%cell#cell part%intracellular#intracellular part%intracellular organelle%intracellular membrane-bound organelle%nucleus; %cellular_component%cell#cell part%intracellular part%intracellular organelle%intracellular membrane-bound organelle%nucleus; %cellular_component%cell part%intracellular#intracellular part%intracellular organelle%intracellular membrane-bound organe…	-0.00300807	cg10333;grp;rpl40;arc42;nc2beta;sir2	6#1420
GO:0016787,%molecular_function%catalytic activity%hydrolase activity;	1.0603e-09	cg4847;cg17239;cg11291;cg8952;sir2;jon66cii;cg8093;alpha-est10;jon99ci;dip-c;lvpl;amyrel;cg5246;cg9466;alpha-est5;lvpd;mlc-c;cg12746;cg11147;cg16997;cg9372;cg17029;cg9672;cg10992;cg8550;cg2772;cg8690;myo61f;alpha-est3;cg7542;est-6;cg4572;cg1809;cdase;cg18180;cg8029;treh;cg10333;cg15533;mdr49;cg3739;cg4653;cg1961;cg6277;cg6206;cg4225;cg8539;cg9897;cg3841;cg5075;cg18179;fbp;jheh3;est-p;cg18143;ance…	61#1550
GO:0016614,%molecular_function%catalytic activity%oxidoreductase activity%oxidoreductase activity, acting on CH-OH group of donors;	2.74063e-06	zw;scu;gpdh;cg11151;cg9509;cg6287;men;thiolase;cg31674;cg1444;sodh-1;cg9512;cg10863;idh	14#112
GO:0016616,%molecular_function%catalytic activity%oxidoreductase activity%oxidoreductase activity, acting on CH-OH group of donors%oxidoreductase activity, acting on the CH-OH group of donors, NAD or NADP as acceptor;	2.74063e-06	zw;scu;gpdh;cg11151;cg6287;men;thiolase;cg31674;cg1444;sodh-1;cg10863;idh	12#79
GO:0006066,%biological_process%cellular process%cellular metabolic process%alcohol metabolic process; %biological_process%metabolic process%cellular metabolic process%alcohol metabolic process;	5.29663e-05	zw;lvpl;scu;gpdh;lvpd;tal;cg12030;dat;eas;ald	10#68
GO:0015926,%molecular_function%catalytic activity%hydrolase activity%hydrolase activity, acting on glycosyl bonds%hydrolase activity, hydrolyzing O-glycosyl compounds%glucosidase activity;	0.000274997	cg8690;lvpl;cg8693;amyrel;lvpd;cg33080	6#22
GO:0005624,%cellular_component%cell#cell part%cell fraction%membrane fraction; %cellular_component%cell part%cell fraction%membrane fraction;	0.000721562	cyp9h1;fmo-2;jheh3;cyt-b5;cyp309a1;cyp6d5;cyp6d4;gnbp1;cyp9f2;cyp6d2	10#93
GO:0000267,%cellular_component%cell#cell part%cell fraction; %cellular_component%cell part%cell fraction;	0.00084258	cyp9h1;fmo-2;jheh3;cyt-b5;cyp309a1;cyp6d5;cyp6d4;gnbp1;cyp9f2;cyp6d2	10#96
GO:0004091,%molecular_function%catalytic activity%hydrolase activity%hydrolase activity, acting on ester bonds%carboxylesterase activity;	0.000993361	cg3841;alpha-est3;alpha-est5;est-p;est-6;cg6271;cg8093;alpha-est10;cg7529;cg2772;cg6277	11#122
GO:0004558,%molecular_function%catalytic activity%hydrolase activity%hydrolase activity, acting on glycosyl bonds%hydrolase activity, hydrolyzing O-glycosyl compounds%glucosidase activity%alpha-glucosidase activity;	0.000993361	cg8690;lvpl;cg8693;lvpd;cg33080	5#18
GO:0008236,%molecular_function%catalytic activity%hydrolase activity%peptidase activity%serine-type peptidase activity; %molecular_function%catalytic activity%hydrolase activity%serine hydrolase activity%serine-type peptidase activity;	0.000993361	cg9897;cg17239;cg18179;cg5246;cg7542;cg8952;cg4572;cg18180;jon66cii;cg16997;cg9372;cg3739;cg4653;cg9672;cg17012;jon99ci	16#258
GO:0006629,%biological_process%metabolic process%primary metabolic process%lipid metabolic process;	0.000993361	scu;gpdh;cg4685;jheh3;cdase;pi3k21b;thiolase;dbi;cg8093;cg15533;eas	11#125
GO:0017171,%molecular_function%catalytic activity%hydrolase activity%serine hydrolase activity;	0.00100032	cg9897;cg17239;cg18179;cg5246;cg7542;cg8952;cg4572;cg18180;jon66cii;cg16997;cg9372;cg3739;cg4653;cg9672;cg17012;jon99ci	16#260
GO:0042598,%cellular_component%cell#cell part%cell fraction%membrane fraction%vesicular fraction; %cellular_component%cell part%cell fraction%membrane fraction%vesicular fraction;	0.00104972	cyp9h1;fmo-2;jheh3;cyt-b5;cyp309a1;cyp6d5;cyp6d4;cyp9f2;cyp6d2	9#84
GO:0005792,%cellular_component%cell#cell part%cell fraction%membrane fraction%vesicular fraction%microsome; %cellular_component%cell part%cell fraction%membrane fraction%vesicular fraction%microsome;	0.00104972	cyp9h1;fmo-2;jheh3;cyt-b5;cyp309a1;cyp6d5;cyp6d4;cyp9f2;cyp6d2	9#84
GO:0044255,%biological_process%cellular process%cellular metabolic process%cellular lipid metabolic process; %biological_process%metabolic process%cellular metabolic process%cellular lipid metabolic process; %biological_process%metabolic process%primary metabolic process%lipid metabolic process%cellular lipid metabolic process;	0.00179607	scu;gpdh;cg4685;jheh3;cdase;pi3k21b;thiolase;dbi;cg15533;eas	10#113
GO:0006006,%biological_process%cellular process%cellular metabolic process%alcohol metabolic process%monosaccharide metabolic process%hexose metabolic process%glucose metabolic process; %biological_process%metabolic process%cellular metabolic process%alcohol metabolic process%monosaccharide metabolic process%hexose metabolic process%glucose metabolic process; %biological_process%metabolic process…	0.00200201	tal;zw;lvpl;lvpd;ald	5#22
GO:0016788,%molecular_function%catalytic activity%hydrolase activity%hydrolase activity, acting on ester bonds;	0.00204176	alpha-est3;cg11291;est-6;cg1809;cg8093;cg15533;alpha-est10;cg1961;cg6277;cg3841;fbp;est-p;alpha-est5;cg12746;cg6271;cg17029;cg7529;cg2772	18#397
GO:0004252,%molecular_function%catalytic activity%hydrolase activity%peptidase activity%endopeptidase activity%serine-type endopeptidase activity; %molecular_function%catalytic activity%hydrolase activity%peptidase activity%serine-type peptidase activity%serine-type endopeptidase activity; %molecular_function%catalytic activity%hydrolase activity%serine hydrolase activity%serine-type peptidase ac…	0.00204176	cg9897;cg17239;cg18179;cg5246;cg7542;cg8952;cg18180;jon66cii;cg16997;cg9372;cg4653;cg9672;cg17012;jon99ci	14#224
GO:0019318,%biological_process%cellular process%cellular metabolic process%alcohol metabolic process%monosaccharide metabolic process%hexose metabolic process; %biological_process%metabolic process%cellular metabolic process%alcohol metabolic process%monosaccharide metabolic process%hexose metabolic process; %biological_process%metabolic process%macromolecule metabolic process%carbohydrate metabo…	0.00204176	tal;zw;lvpl;cg12030;lvpd;ald	6#37
GO:0004263,%molecular_function%catalytic activity%hydrolase activity%peptidase activity%endopeptidase activity%serine-type endopeptidase activity%chymotrypsin activity; %molecular_function%catalytic activity%hydrolase activity%peptidase activity%serine-type peptidase activity%serine-type endopeptidase activity%chymotrypsin activity; %molecular_function%catalytic activity%hydrolase activity%serine…	0.00204176	cg18180;jon66cii;cg18179;cg16997;cg7542	5#23
GO:0004553,%molecular_function%catalytic activity%hydrolase activity%hydrolase activity, acting on glycosyl bonds%hydrolase activity, hydrolyzing O-glycosyl compounds;	0.00210528	cg8690;lvpl;amyrel;cg9466;lvpd;treh;cg8693;cg33080;cg6206	9#96
GO:0005996,%biological_process%cellular process%cellular metabolic process%alcohol metabolic process%monosaccharide metabolic process; %biological_process%metabolic process%cellular metabolic process%alcohol metabolic process%monosaccharide metabolic process; %biological_process%metabolic process%macromolecule metabolic process%carbohydrate metabolic process%cellular carbohydrate metabolic proces…	0.00210528	tal;zw;lvpl;cg12030;lvpd;ald	6#38
GO:0016798,%molecular_function%catalytic activity%hydrolase activity%hydrolase activity, acting on glycosyl bonds;	0.00300807	cg8690;lvpl;amyrel;cg9466;lvpd;treh;cg8693;cg33080;cg6206	9#102
GO:0008233,%molecular_function%catalytic activity%hydrolase activity%peptidase activity;	0.00336789	cg4847;cg17239;cg7542;cg8952;cg4572;cg18180;jon66cii;cg3739;cg4653;jon99ci;dip-c;cg9897;cg8539;cg18179;cg5246;ance;cg16997;cg9372;cg17012;cg9672;cg10992;cg8550	22#557
GO:0044262,%biological_process%metabolic process%macromolecule metabolic process%carbohydrate metabolic process%cellular carbohydrate metabolic process; %biological_process%metabolic process%primary metabolic process%carbohydrate metabolic process%cellular carbohydrate metabolic process;	0.00436164	zw;lvpl;lvpd;tal;cg12030;treh;atpcl;ald;idh	9#110
GO:0005975,%biological_process%metabolic process%macromolecule metabolic process%carbohydrate metabolic process; %biological_process%metabolic process%primary metabolic process%carbohydrate metabolic process;	0.00436164	zw;lvpl;pgrp-sc2;lvpd;tal;cg12030;treh;atpcl;ald;idh	10#136
GO:0006732,%biological_process%cellular process%cellular metabolic process%cofactor metabolic process%coenzyme metabolic process; %biological_process%metabolic process%cellular metabolic process%cofactor metabolic process%coenzyme metabolic process;	0.00436164	tal;zw;scu;atpcl;dbi;cg32495;idh	7#65
GO:0016229,%molecular_function%catalytic activity%oxidoreductase activity%oxidoreductase activity, acting on CH-OH group of donors%oxidoreductase activity, acting on the CH-OH group of donors, NAD or NADP as acceptor%steroid dehydrogenase activity;	0.00549885	cg1444;scu;cg11151	3#7
GO:0004175,%molecular_function%catalytic activity%hydrolase activity%peptidase activity%endopeptidase activity;	0.00580352	cg4847;cg17239;cg7542;cg8952;cg18180;jon66cii;cg4653;jon99ci;cg9897;cg18179;cg5246;cg16997;cg9372;cg17012;cg9672;cg10992;cg8550	17#398
GO:0006508,%biological_process%cellular process%cellular metabolic process%cellular macromolecule metabolic process%cellular protein metabolic process%proteolysis; %biological_process%metabolic process%cellular metabolic process%cellular macromolecule metabolic process%cellular protein metabolic process%proteolysis; %biological_process%metabolic process%macromolecule metabolic process%cellular ma…	0.00767819	cg4847;cg17239;cg18179;rpl40;cg5246;cg7542;cg8952;cg18180;jon66cii;cg16997;cg9372;grp;cg17012;jon99ci	14#304
GO:0015370,%molecular_function%transporter activity%substrate-specific transporter activity%substrate-specific transmembrane transporter activity%ion transmembrane transporter activity%cation transmembrane transporter activity%solute:cation symporter activity%solute:sodium symporter activity; %molecular_function%transporter activity%transmembrane transporter activity%active transmembrane transpor…	0.00767819	cg15094;cg9864;dat;cg8934;cg8083;cg8966	6#52
GO:0051186,%biological_process%cellular process%cellular metabolic process%cofactor metabolic process; %biological_process%metabolic process%cellular metabolic process%cofactor metabolic process;	0.00881491	tal;zw;scu;atpcl;dbi;cg32495;idh	7#75
