# Supplementary material for: Germline-dependent gene expression in distant non-gonadal somatic tissues of Drosophila
Source: BMC Genomics. 2010 Jun 1;11:346. doi: 10.1186/1471-2164-11-346 (PMC2887422; doi:10.1186/1471-2164-11-346)
Supplement: Additional file 7 — GO IDs and Terms over-represented in germline-naive males. This file includes GO terms over-represented, p value resulting from Fisher's Exact Test, common gene symbols associated with the term and number of genes per total number for each term [file 1471-2164-11-346-S7.XLS]

## Sheet: Sheet1
GO IDs and Terms over-represented in germline-naïve males	p value (Fisher's Exact Test)	Gene Symbols assigned to GO term	Number of genes#Total number for Term
GO:0016787,%molecular_function%catalytic activity%hydrolase activity;	1.29613e-05	cg11841;jon99fi;cg2145;cg12163;jon65ai;cg8952;laza;jon66cii;cg4757;cg4933;cg8351;cg3530;cg17646;alpha-est10;cg8560;damm;robl;jon25bi;cg11909;jon65aiii;edem1;jheh2;cg5527;fen1;cg3339;alpha-est9	26#1550
GO:0004175,%molecular_function%catalytic activity%hydrolase activity%peptidase activity%endopeptidase activity;	0.00593109	damm;cg11841;jon99fi;cg12163;jon65ai;jon25bi;cg8952;jon65aiii;jon66cii;cg5527;cg4933	11#398
GO:0008233,%molecular_function%catalytic activity%hydrolase activity%peptidase activity;	0.00593109	damm;cg11841;jon99fi;cg2145;cg12163;jon65ai;jon25bi;cg8952;jon65aiii;jon66cii;cg5527;cg4933;cg8560	13#557
GO:0042708,%molecular_function%catalytic activity%hydrolase activity%peptidase activity%endopeptidase activity%elastase activity;	0.00753551	jon65aiii;jon25bi;cg8952	3#12
